# Supplementary material for: An epithelial gene signature of trans-IL-6 signaling defines a subgroup of type 2-low asthma
Source: Respir Res. 2023 Dec 7;24:308. doi: 10.1186/s12931-023-02617-w (PMC10704725; doi:10.1186/s12931-023-02617-w)
Supplement: Supplementary file 1 — Additional file 1: Table S1. Different experimental conditions of stimulation or treatment with IL-6, sIL-6Rα, Olamkicept and Tocilizumab. Table S2.Gene set enrichment analysis of the 4th quartile top 5% IL-6+sIL-6Rα induced genes (core enrichment genes). Table S3.Quantitative measurement of western-blot band density relatively compared to IL-6. Table S4. Teer Measurement after normalization, compared to control condition. Table S5. Area under the curve of real-time cell impedance measurements using xCELLigence system after 24 hours of stimulation. Table S6. Differentially expressed Genes by IL-6 vs. control.Table S7. Differentially expressed Genes by IL-6+sIL-6Rα vs. control. Table S8. Functional enrichments in genes significantly upregulated by IL-6/IL-6Rα in Biological Process (Gene Ontology). Table S9. IL-6/IL6-Rα Gene signature expression in response to Olamkicipt and Tocilizumab. Table S10. Description of the Study population. Table S11. GSEA results summary in current Asthma phenotype in bronchial biopsies cohort. Table S12. GSEA results summary in current Asthma phenotype in nasal brush cohort. [file 12931_2023_2617_MOESM1_ESM.xlsx]

## Sheet: ST1
Table S1: Different experimental conditions of stimulation or treatment with IL-6, sIL-6Rα, Olamkicept and Tocilizumab
	Stimulation	IL-6	sIL-6Ra	sgp130Fc	Tocilizumab
Group 1	Condition1 (C)	0	0	0	0
	Condition2	10	0	0	0
	Condition3	0	100	0	0
	Condition4	10	100	0	0
Group 2	Condition5	0	0	1000	0
	Condition6	0	0	0	1000
Group 3	Condition7	0	100	1000	0
	Condition8	0	100	0	1000
Group 4	Condition9	10	100	1000	0
	Condition10	10	100	0	1000
The different conditions to induce the classical and trans signaling route by adding IL-6 (10 ng/ mL) or IL-6/sIL-6Rα (100 ng/ mL) respectively. Olamkicept (sgp130Fc; 1000 ng/ mL) and Tocilizumab (1000 ng/ mL) were assessed what processes/genes/proteins were associated to the classical and trans signaling route, respectively.

## Sheet: ST2
Table S2: Gene set enrichment analysis of the 4th quartile top 5% IL-6+sIL-6Rα induced genes (core enrichment genes)
Q4	Gene Symbol	ENSG	IL-6+sIL-6Rα (our data)	IL-6+sIL-6Rα( (Jevnikar)	IL-4+IL-13 (Jevnikar)
1	S100A9	ENSG00000163220	Yes	Yes	No
2	SERPINB1	ENSG00000021355	Yes	Yes	No
3	CLCA2	ENSG00000137975	Yes	Yes	No
4	LRG1	ENSG00000171236	Yes	Yes	No
5	IFITM3	ENSG00000142089	Yes	Yes	No
7	SERPINB4	ENSG00000206073	Yes	Yes	Yes
8	KRT6A	ENSG00000205420	Yes	Yes	Yes
6	PLAT	ENSG00000104368	Yes	No	No
9	TGM1	ENSG00000092295	Yes	No	No
10	SLC7A5	ENSG00000103257	Yes	No	No
11	KRT14	ENSG00000186847	Yes	No	No
12	TGM2	ENSG00000198959	Yes	No	No
13	SFN	ENSG00000175793	Yes	No	Yes
14	FADS2	ENSG00000134824	No	No	Yes
Core enrichment: Genes with a Yes value contribute to the leading-edge subset within the gene set. This is the subset of genes that contributes most to the enrichment result. Green boxes passed the filteration step of the gene signature selection.

## Sheet: ST3
Table S3: quantitative measurement of western-blot band density relatively compared to IL-6
Samples	Control	IL-6	IL-6R	IL-6+IL-6R	Olamkicept	Olamkicept	Olamkicept	Tocilizumab	Tocilizumab	Tocilizumab
						+IL-6R	IL-6+IL-6R		+IL-6R	+IL-6+IL-6R
pSTAT3-S1	-0.4	0	-0.1	0.6	-0.6	-0.4	0.5	-0.2	-0.2	0.5
pSTAT3-S2	-0.7	0	0.6	0.6	-0.5	-1.7	-0.4	-0.5	-0.6	-0.2
pSTAT3-S3	-0.4	0	0	0.2	0.1	-0.2	0.3	-0.3	-0.4	0.3
pSTAT3-S4	0	0	-0.2	0.6	0	0.2	0.9	0	0.2	0.7
pSTAT3-S5	-0.9	0	-0.1	0.7	-0.4	-0.4	0.7	-0.5	-0.3	0.9
pSTAT3-S6	-1.2	0	-0.3	0.7	-1	-1.1	-0.1	-1.1	-1.3	-0.3

## Sheet: ST4
Table S4: Teer Measurement after normalization, compared to control condition
TEER Measurment	Control	IL-6	IL-6Rα	IL-6+IL-6Rα	Olamkicept+IL-6+IL-6Rα	Tocilizumab+IL-6+IL-6Rα
Subject1	0	﻿-0.141030	-﻿0.089820	-﻿0.050820	-﻿0.059690	-﻿0.176760
Subject2	0	﻿-0.068660	-﻿0.017970	-﻿0.106900	-﻿0.043220	-﻿0.076950
Subject3	0	-﻿0.018060	﻿-0.023840	-﻿0.084820	-﻿0.075710	-﻿0.065790
Subject4	0	﻿-0.355740	-﻿0.198800	-﻿0.092960	-﻿0.226300	-﻿0.207000
Subject5	0	0.143236	-﻿0.013030	0.040872	0.105976	0.006775
Subject6	0	0.251062	0.112807	0.098057	0.067036	0.221268

## Sheet: ST5
Table S5: Area under the curve of real-time cell impedance measurements using xCELLigence system after 24 hours of stimulation:
Total AUC 24 H	AUC#1	Std. Error	AUC#2	Std. Error	AUC#3	Std. Error	AUC#4	Std. Error	AUC#5	Std. Error	AUC#6	Std. Error
Control	27.03	0.1859	25.92	0.3215	27.79	0.671	23.68	0.1492	30.19	0.1792	35.66	0.293
IL6	25.01	0.09945	26.08	0.174	21.25	0.2134	24.5	0.09849	27.85	0.2131	33.94	0.351
sIL-6R	20.32	0.1766	26.99	0.1447	24.11	0.3856	26.03	0.09012	31.07	0.1406	32.58	0.2725
IL-6+sIL-6R	19.71	0.2283	25.67	0.1419	20.69	0.3282	25.62	0.1138	33.66	0.6106	30.82	0.2438
Olamkicept+IL-6+sIL-6R	25.29	0.1133	26.78	0.1506	18.85	0.2807	26.15	0.07703	34.52	0.2348	32.06	0.3285
Tocilizumab+IL-6 +sIL-6R	22.18	0.1456	28.57	0.1209	17.95	0.1215	26.3	0.08558	28.63	0.1983	25.73	0.4403

## Sheet: ST6
Table S6: differentially expressed Genes by IL-6 vs. control
gene	baseMean	log2FoldChange	lfcSE	stat	pvalue	padj	Symbol
ENSG00000159167	378.844	-0.0318494	0.0779647	-2.88249	0.0039454	0.0474694	STC1
ENSG00000272060	725.423	0.0618113	0.0331416	3.00854	0.0026251	0.0362103	RNA18S5
ENSG00000167986	6326.32	-0.0997009	0.0305534	-3.26362	0.0011	0.0201654	DDB1
ENSG00000158109	1128.02	-0.110849	0.038494	-2.87799	0.00400214	0.0479241	TPRG1L
ENSG00000049759	2818.45	-0.118445	0.0403609	-2.93632	0.00332127	0.0422292	NEDD4L
ENSG00000241685	3635.89	0.118564	0.0364729	3.25167	0.00114731	0.0207241	ARPC1A
ENSG00000163694	3936.75	0.121484	0.0400497	3.0342	0.00241178	0.0344011	RBM47
ENSG00000100422	1378.43	-0.122099	0.0413951	-2.95087	0.00316876	0.0410298	CERK
ENSG00000169813	6153.95	0.122231	0.0341372	3.58089	0.000342432	0.00891103	HNRNPF
ENSG00000075785	5257.62	0.124137	0.0383582	3.2364	0.00121049	0.0213591	RAB7A
ENSG00000182606	3756.95	-0.125283	0.0410692	-3.05161	0.00227614	0.0332529	TRAK1
ENSG00000108604	2940.31	-0.125309	0.0420125	-2.98254	0.00285867	0.038381	SMARCD2
ENSG00000144560	2203	-0.129262	0.0421484	-3.06722	0.00216062	0.0323467	VGLL4
ENSG00000142192	24644.3	0.130654	0.0352828	3.70282	0.000213214	0.00628412	APP
ENSG00000130638	2132.63	-0.132144	0.0408023	-3.23715	0.00120728	0.0213511	ATXN10
ENSG00000011454	1966.18	-0.132632	0.0436582	-3.04198	0.00235024	0.0338858	RABGAP1
ENSG00000103365	1171.7	-0.134032	0.0430759	-3.11674	0.00182864	0.0287351	GGA2
ENSG00000001461	2431.18	-0.13417	0.0440182	-3.05224	0.00227141	0.0332281	NIPAL3
ENSG00000205531	3312.06	-0.137522	0.0438772	-3.13332	0.00172843	0.0274695	NAP1L4
ENSG00000102710	860.497	0.140916	0.0472824	2.98125	0.00287071	0.0385103	SUPT20H
ENSG00000114353	3464.74	0.141237	0.0492358	2.8702	0.00410216	0.0487748	GNAI2
ENSG00000035403	4806.3	0.141354	0.0470244	3.00807	0.00262913	0.0362103	VCL
ENSG00000108561	1848.17	0.141989	0.0489659	2.90361	0.00368886	0.0451005	C1QBP
ENSG00000115241	2408.65	0.143216	0.0401486	3.56835	0.00035923	0.00922811	PPM1G
ENSG00000144028	5417.76	-0.143483	0.0496565	-2.89053	0.00384596	0.0466609	SNRNP200
ENSG00000135828	1244.28	-0.144856	0.0469343	-3.08861	0.00201095	0.0307046	RNASEL
ENSG00000142937	13385.9	0.145677	0.0490036	2.97278	0.00295114	0.0391263	RPS8
ENSG00000159461	2264.44	-0.145751	0.0473515	-3.07937	0.00207438	0.0313489	AMFR
ENSG00000124831	3906.11	0.146176	0.049714	2.94137	0.00326762	0.0417478	LRRFIP1
ENSG00000108298	6804.73	0.147205	0.0432209	3.40651	0.000657986	0.013874	RPL19
ENSG00000039560	3491.77	0.149217	0.0439652	3.39335	0.000690425	0.0142759	RAI14
ENSG00000058668	4026.74	0.149285	0.051226	2.91596	0.00354599	0.0439923	ATP2B4
ENSG00000078618	3206.62	0.150871	0.0488527	3.08837	0.00201257	0.0307046	NRD1
ENSG00000131504	4778.2	0.151535	0.0361772	4.1891	2.80068e-05	0.00130297	DIAPH1
ENSG00000148248	5155.34	0.151536	0.0369166	4.10619	4.02232e-05	0.00171662	SURF4
ENSG00000153113	10864.4	0.152008	0.0520346	2.92255	0.00347177	0.043449	CAST
ENSG00000135956	2783.95	-0.152154	0.046126	-3.29875	0.000971156	0.0183934	TMEM127
ENSG00000006607	1212.44	-0.152225	0.0526422	-2.89065	0.00384445	0.0466609	FARP2
ENSG00000178252	2666.23	-0.152643	0.0518873	-2.94261	0.00325456	0.0416688	WDR6
ENSG00000100504	3474.82	0.152714	0.0503421	3.03302	0.0024212	0.0344434	PYGL
ENSG00000170759	6332.91	0.152834	0.0512042	2.98606	0.00282598	0.0380378	KIF5B
ENSG00000253626	2087.4	0.154113	0.0476236	3.238	0.0012037	0.0213498	EIF5AL1
ENSG00000140391	6701.19	0.154421	0.0539014	2.86675	0.00414715	0.0490418	TSPAN3
ENSG00000085117	5060.17	-0.15492	0.0528344	-2.93414	0.00334477	0.0423495	CD82
ENSG00000081791	961.775	-0.154945	0.0495524	-3.12871	0.00175574	0.0278483	KIAA0141
ENSG00000163466	6396.1	0.155207	0.0486914	3.18936	0.00142588	0.024179	ARPC2
ENSG00000182107	2432.42	0.155648	0.0487113	3.19711	0.00138812	0.0236587	TMEM30B
ENSG00000101150	2840.17	0.156482	0.0480915	3.25586	0.00113051	0.0204669	TPD52L2
ENSG00000163513	3376.42	-0.157884	0.051534	-3.0665	0.00216583	0.0323641	TGFBR2
ENSG00000172936	1681.55	0.158253	0.0544765	2.91041	0.0036095	0.0445042	MYD88
ENSG00000168610	6953.9	0.158934	0.0393948	4.03586	5.44038e-05	0.00220425	STAT3
ENSG00000218227	1620.71	0.159404	0.0451948	3.52895	0.000417215	0.0102725	RP11-889L3.1
ENSG00000165792	636.361	-0.160281	0.0532914	-3.0164	0.00255798	0.0355983	METTL17
ENSG00000034152	1488.14	0.161171	0.0555385	2.90502	0.00367225	0.0450005	MAP2K3
ENSG00000109519	865.444	0.161516	0.0538817	2.99718	0.00272489	0.0372242	GRPEL1
ENSG00000170145	832.718	-0.162254	0.0524091	-3.09727	0.00195311	0.0300843	SIK2
ENSG00000066654	948.959	-0.162956	0.0509529	-3.19363	0.00140497	0.023895	THUMPD1
ENSG00000165006	1676.7	0.164172	0.0477242	3.44005	0.000581599	0.012689	UBAP1
ENSG00000130340	1441.67	0.164386	0.0537574	3.06012	0.00221246	0.0326946	SNX9
ENSG00000169189	772.685	0.164971	0.0459898	3.5926	0.000327392	0.00866048	NSMCE1
ENSG00000140382	613.688	-0.165185	0.0572282	-2.88845	0.00387144	0.0467965	HMG20A
ENSG00000144567	1858.1	-0.165543	0.0491829	-3.36857	0.000755583	0.0153456	FAM134A
ENSG00000180011	1080.38	-0.165634	0.0423127	-3.9158	9.01065e-05	0.00322609	ZADH2
ENSG00000124177	1492.85	-0.16568	0.0574652	-2.88684	0.00389138	0.047002	CHD6
ENSG00000073849	9253.74	-0.166928	0.0568455	-2.94045	0.00327733	0.0418265	ST6GAL1
ENSG00000070882	853.273	0.167378	0.057408	2.91412	0.00356688	0.0441146	OSBPL3
ENSG00000163161	966.742	-0.167455	0.0553142	-3.02674	0.00247204	0.0348569	ERCC3
ENSG00000148218	1193.42	-0.167496	0.0560139	-2.9901	0.00278885	0.0377603	ALAD
ENSG00000104613	1046.27	0.167681	0.0508882	3.29767	0.000974902	0.0184132	INTS10
ENSG00000154889	651.045	-0.168526	0.0546983	-3.08134	0.00206071	0.0312011	MPPE1
ENSG00000049618	2233.75	-0.169069	0.0573548	-2.94962	0.00318162	0.0410706	ARID1B
ENSG00000116898	793.463	0.170227	0.0571476	2.97672	0.00291345	0.0388537	MRPS15
ENSG00000121067	1120.86	-0.17075	0.0583112	-2.92906	0.00339986	0.0428436	SPOP
ENSG00000228305	470.697	0.171009	0.0571868	2.99475	0.0027467	0.0374431	AC016734.2
ENSG00000156261	2878.44	0.171637	0.0586918	2.92723	0.00341992	0.0430286	CCT8
ENSG00000128245	1257.39	0.172045	0.0584617	2.94441	0.00323574	0.0415608	YWHAH
ENSG00000076248	485.923	-0.172166	0.0594087	-2.89978	0.00373422	0.0455854	UNG
ENSG00000148660	1126.48	-0.172862	0.0573807	-3.01511	0.00256886	0.0356566	CAMK2G
ENSG00000120071	872.488	-0.173057	0.0590155	-2.93094	0.00337942	0.0426532	KANSL1
ENSG00000148730	3323.97	-0.173425	0.0528871	-3.28055	0.00103603	0.0193023	EIF4EBP2
ENSG00000143862	1004.12	0.173719	0.0543696	3.19915	0.00137832	0.0235672	ARL8A
ENSG00000171604	2198.22	-0.173971	0.0587264	-2.96584	0.0030186	0.0397938	CXXC5
ENSG00000115504	1640.25	0.174352	0.0593803	2.93788	0.00330468	0.0421084	EHBP1
ENSG00000112699	3021.22	0.174363	0.0549212	3.17668	0.00148969	0.0249122	GMDS
ENSG00000133059	760.192	-0.174392	0.0545485	-3.19766	0.00138549	0.0236391	DSTYK
ENSG00000173848	4146.22	0.174957	0.0529667	3.30311	0.000956188	0.018196	NET1
ENSG00000157483	1478.21	0.175306	0.0543806	3.22417	0.00126338	0.0220252	MYO1E
ENSG00000114354	2497.65	0.175407	0.0545973	3.21572	0.00130117	0.0225123	TFG
ENSG00000117640	815.375	-0.175544	0.0566758	-3.11124	0.00186301	0.0290884	MTFR1L
ENSG00000244509	1300.25	-0.175964	0.0505792	-3.47526	0.000510363	0.0115909	APOBEC3C
ENSG00000108861	1128.56	0.176097	0.0507057	3.472	0.000516601	0.0116775	DUSP3
ENSG00000132669	1729.38	-0.176501	0.0585423	-3.01742	0.00254939	0.035583	RIN2
ENSG00000244462	1969.21	0.177111	0.0552464	3.20968	0.00132885	0.0228676	RBM12
ENSG00000110906	1260.32	0.177271	0.0521064	3.40832	0.000653641	0.0138375	KCTD10
ENSG00000104611	1604.96	-0.177353	0.0574871	-3.08423	0.00204081	0.0309967	SH2D4A
ENSG00000163162	997.139	0.178267	0.0610424	2.92437	0.0034515	0.0433918	RNF149
ENSG00000101160	1261.55	0.17839	0.0611241	2.92047	0.00349509	0.0436202	CTSZ
ENSG00000100897	1753.11	-0.178628	0.0437007	-4.09017	4.3105e-05	0.00181063	DCAF11
ENSG00000107104	1035.11	-0.17884	0.0606229	-2.95183	0.00315899	0.0409695	KANK1
ENSG00000133706	2358.65	0.179038	0.053332	3.35648	0.000789403	0.0158786	LARS
ENSG00000123416	5198.43	0.179073	0.0588041	3.04707	0.00231086	0.0335904	TUBA1B
ENSG00000143179	730.182	0.179246	0.0578278	3.09899	0.00194182	0.0299681	UCK2
ENSG00000135457	863.441	-0.179695	0.0486646	-3.68814	0.0002259	0.00653488	TFCP2
ENSG00000136261	1284.85	0.180127	0.0500367	3.60762	0.000309024	0.00826356	BZW2
ENSG00000134440	6303.38	0.180199	0.0616475	2.92303	0.00346645	0.0434432	NARS
ENSG00000112297	2946.15	0.180581	0.0548799	3.29173	0.000995725	0.0187037	AIM1
ENSG00000169564	5525.07	0.180841	0.0506265	3.57245	0.000353661	0.00911432	PCBP1
ENSG00000196954	1637.87	0.181027	0.0510263	3.54925	0.000386334	0.00973682	CASP4
ENSG00000132589	3553.59	0.181171	0.0615837	2.94228	0.00325802	0.0416797	FLOT2
ENSG00000143324	1554.02	0.181624	0.0576906	3.15165	0.00162352	0.0265131	XPR1
ENSG00000166197	2361.85	0.181651	0.053107	3.42335	0.000618546	0.0132436	NOLC1
ENSG00000102804	4296.99	-0.181926	0.0444152	-4.09674	4.1901e-05	0.00176935	TSC22D1
ENSG00000049860	2238.94	0.182289	0.0524845	3.47514	0.000510596	0.0115909	HEXB
ENSG00000242247	1666.23	0.18308	0.0619498	2.95739	0.00310254	0.0405	ARFGAP3
ENSG00000124209	1170.75	0.183382	0.061361	2.9941	0.00275251	0.037461	RAB22A
ENSG00000168672	2041.42	0.184266	0.0539736	3.41767	0.000631602	0.0134775	FAM84B
ENSG00000152990	836.982	-0.184393	0.0619074	-2.98817	0.00280656	0.0378418	GPR125
ENSG00000080503	3060.71	-0.18449	0.0455249	-4.05396	5.03582e-05	0.00208251	SMARCA2
ENSG00000116478	2945.35	-0.185069	0.0594823	-3.11271	0.00185376	0.0290005	HDAC1
ENSG00000196922	554.425	-0.18549	0.0618799	-3.00827	0.00262742	0.0362103	ZNF252P
ENSG00000149257	2313.2	0.185784	0.0583643	3.18421	0.00145151	0.0244584	SERPINH1
ENSG00000173039	1781.43	0.185967	0.0577512	3.22133	0.00127598	0.0221483	RELA
ENSG00000109079	1407.79	0.186076	0.0544984	3.41522	0.000637297	0.0135629	TNFAIP1
ENSG00000117595	3530.43	0.186181	0.0574124	3.24383	0.00117934	0.0210649	IRF6
ENSG00000087263	696.97	0.18657	0.0594489	3.14027	0.00168793	0.0271763	OGFOD1
ENSG00000143924	2179.86	-0.18689	0.0488605	-3.82769	0.000129349	0.00434896	EML4
ENSG00000135862	4742.12	0.186944	0.0604492	3.09075	0.0019965	0.030576	LAMC1
ENSG00000068323	1385.85	0.187077	0.0506135	3.69503	0.000219858	0.00639614	TFE3
ENSG00000203880	740.772	-0.187078	0.0572402	-3.27582	0.00105355	0.0195377	PCMTD2
ENSG00000134247	3099.45	0.187609	0.0467332	4.0162	5.91442e-05	0.00235089	PTGFRN
ENSG00000170545	761.098	-0.188212	0.0581259	-3.2482	0.00116139	0.0209041	SMAGP
ENSG00000169641	2032.48	0.189292	0.05356	3.53473	0.000408191	0.0100969	LUZP1
ENSG00000183762	1998.94	-0.190367	0.0598747	-3.18075	0.00146894	0.0246424	KREMEN1
ENSG00000168781	873.174	-0.19085	0.061789	-3.09801	0.00194826	0.0300384	PPIP5K1
ENSG00000091622	2182.77	-0.19113	0.0661906	-2.88965	0.0038567	0.0466888	PITPNM3
ENSG00000253797	1173.8	-0.191401	0.0640601	-2.99143	0.00277672	0.0376917	UTP14C
ENSG00000110042	5228.99	-0.191534	0.0423663	-4.52489	6.04265e-06	0.000394721	DTX4
ENSG00000172845	1942.5	-0.191638	0.0585715	-3.27315	0.00106356	0.0196491	SP3
ENSG00000163840	1214.24	0.192278	0.056951	3.38246	0.000718402	0.0147213	DTX3L
ENSG00000106305	705.113	0.192964	0.0615079	3.13645	0.00171008	0.0272591	AIMP2
ENSG00000131389	3069.49	-0.193057	0.0655298	-2.94984	0.00317941	0.0410706	SLC6A6
ENSG00000179833	1081.84	0.193308	0.0664075	2.91417	0.0035664	0.0441146	SERTAD2
ENSG00000101365	1175.2	-0.193467	0.0524977	-3.68779	0.000226214	0.00653488	IDH3B
ENSG00000002586	1247.1	0.1937	0.0524394	3.70173	0.000214131	0.00629954	CD99
ENSG00000060642	375.394	-0.19375	0.0642646	-3.01517	0.00256838	0.0356566	PIGV
ENSG00000170949	565.869	0.19382	0.0618483	3.13802	0.00170091	0.0272218	ZNF160
ENSG00000160007	3452.71	-0.19393	0.048141	-4.03113	5.55084e-05	0.00223205	ARHGAP35
ENSG00000172053	3746.68	-0.194119	0.0601164	-3.23263	0.00122655	0.0215528	QARS
ENSG00000171503	743.995	-0.194456	0.0663269	-2.94128	0.00326856	0.0417478	ETFDH
ENSG00000132376	543.562	-0.194868	0.06446	-3.02931	0.00245113	0.0346536	INPP5K
ENSG00000077157	1547.51	-0.195371	0.0551413	-3.55308	0.000380749	0.00964161	PPP1R12B
ENSG00000132716	613.714	-0.196	0.0634611	-3.09535	0.00196581	0.0302218	DCAF8
ENSG00000171466	694.344	0.197048	0.05935	3.32501	0.000884162	0.0170468	ZNF562
ENSG00000197077	2005.32	-0.197081	0.0591224	-3.33886	0.000841237	0.0165192	KIAA1671
ENSG00000071462	1178.26	0.197236	0.0569276	3.47045	0.000519582	0.0117118	WBSCR22
ENSG00000165175	2057.81	0.197245	0.0665203	2.96167	0.00305977	0.0401726	MID1IP1
ENSG00000102763	1399.01	-0.197296	0.0576824	-3.42842	0.000607112	0.0130594	VWA8
ENSG00000198689	460.016	-0.197368	0.0668081	-2.95441	0.00313269	0.0408447	SLC9A6
ENSG00000183520	554.969	0.197564	0.0628663	3.15069	0.00162884	0.0265395	UTP11L
ENSG00000171843	602.405	-0.197772	0.0658652	-3.00781	0.00263138	0.0362103	MLLT3
ENSG00000156030	785.571	0.197888	0.0659495	3.00149	0.00268664	0.0368756	ELMSAN1
ENSG00000138035	658.912	0.198154	0.0652646	3.03794	0.00238204	0.0341291	PNPT1
ENSG00000056972	909.981	0.198538	0.0612298	3.24523	0.00117354	0.0210083	TRAF3IP2
ENSG00000164171	5368.66	0.198542	0.0661974	2.99773	0.00272003	0.0372063	ITGA2
ENSG00000136861	1686.44	-0.198548	0.0561203	-3.54373	0.000394505	0.00991156	CDK5RAP2
ENSG00000180574	795.51	0.198819	0.0631959	3.1475	0.00164673	0.0267546	EIF2S3L
ENSG00000124766	4076.77	0.198914	0.0636604	3.12658	0.00176852	0.0280155	SOX4
ENSG00000123130	618.694	0.198933	0.0667875	2.97885	0.00289331	0.0387485	ACOT9
ENSG00000110583	638.808	-0.199314	0.0656452	-3.04329	0.0023401	0.0338318	NAA40
ENSG00000169230	1172.16	0.199717	0.0532703	3.75245	0.000175116	0.00539038	PRELID1
ENSG00000176871	1948.62	0.199774	0.0632763	3.15738	0.00159196	0.0262116	WSB2
ENSG00000109189	1194.92	-0.199893	0.0609657	-3.28677	0.00101343	0.0189568	USP46
ENSG00000023734	2471.27	0.200066	0.0686396	2.91846	0.0035176	0.0438099	STRAP
ENSG00000140526	4767.06	-0.200082	0.0531877	-3.76446	0.000166911	0.00519161	ABHD2
ENSG00000178104	1497.42	-0.200213	0.0618983	-3.24188	0.00118742	0.0211856	PDE4DIP
ENSG00000164574	1035.13	-0.200928	0.0701094	-2.8736	0.00405827	0.0484329	GALNT10
ENSG00000136877	1425.41	0.201465	0.067359	2.99078	0.00278266	0.0377244	FPGS
ENSG00000136848	4755.39	-0.201485	0.0683751	-2.94941	0.00318376	0.0410706	DAB2IP
ENSG00000076716	525.064	0.202353	0.0698912	2.90137	0.0037154	0.0453903	GPC4
ENSG00000108091	2778.41	-0.203012	0.0672377	-3.02134	0.00251655	0.0352053	CCDC6
ENSG00000100354	779.88	-0.203259	0.0643018	-3.16354	0.00155861	0.0258336	TNRC6B
ENSG00000104361	2222.4	-0.203417	0.0563021	-3.61611	0.00029906	0.00811213	NIPAL2
ENSG00000078269	768.792	0.20351	0.0528612	3.85373	0.000116334	0.00401252	SYNJ2
ENSG00000006453	1994.87	0.203757	0.044985	4.52819	5.94925e-06	0.000391818	BAIAP2L1
ENSG00000111731	708.636	-0.203887	0.0644058	-3.17343	0.0015065	0.025167	C2CD5
ENSG00000164251	1073.08	-0.204501	0.0714305	-2.86714	0.00414193	0.0490292	F2RL1
ENSG00000090061	1153.76	0.204547	0.0633566	3.22998	0.001238	0.0216936	CCNK
ENSG00000254598	1062.84	0.204713	0.0643165	3.18445	0.0014503	0.0244584	CSNK2A3
ENSG00000012963	470.222	-0.204805	0.0713402	-2.86524	0.00416695	0.0491436	UBR7
ENSG00000132313	890.726	-0.20492	0.0628231	-3.26397	0.00109863	0.0201635	MRPL35
ENSG00000188641	1176.46	0.205264	0.0597558	3.44016	0.000581381	0.012689	DPYD
ENSG00000158710	7029.46	0.206319	0.0465438	4.43184	9.34305e-06	0.000562129	TAGLN2
ENSG00000182054	2914.18	0.206419	0.060177	3.43078	0.000601841	0.0129809	IDH2
ENSG00000067141	1528.66	-0.206421	0.070928	-2.91423	0.00356571	0.0441146	NEO1
ENSG00000144749	3118.21	-0.206446	0.0631075	-3.27663	0.00105053	0.0195245	LRIG1
ENSG00000100221	1249.94	0.206514	0.061978	3.33004	0.000868328	0.0168854	JOSD1
ENSG00000167693	1717.58	0.206833	0.0655466	3.15676	0.00159535	0.0262404	NXN
ENSG00000143776	3126.93	-0.207208	0.0673042	-3.08505	0.00203517	0.0309608	CDC42BPA
ENSG00000166311	684.739	-0.207427	0.0620335	-3.34654	0.000818276	0.0162882	SMPD1
ENSG00000111271	565.71	-0.207492	0.072072	-2.88001	0.00397667	0.0477081	ACAD10
ENSG00000172661	490.315	-0.207546	0.0720057	-2.89031	0.00384856	0.0466609	FAM21C
ENSG00000103512	2182.13	0.207963	0.0625935	3.32376	0.000888111	0.0170833	NOMO1
ENSG00000143013	2198.92	-0.208069	0.0563684	-3.69569	0.000219287	0.00639614	LMO4
ENSG00000070731	1131.86	-0.208612	0.0678208	-3.08386	0.00204334	0.0309967	ST6GALNAC2
ENSG00000155660	4564.25	0.20896	0.0665415	3.14226	0.0016765	0.0270744	PDIA4
ENSG00000092931	346.913	-0.209497	0.0730137	-2.87787	0.00400366	0.0479241	MFSD11
ENSG00000239887	436.375	-0.210475	0.0708981	-2.97304	0.00294862	0.0391263	C1orf226
ENSG00000181852	916.949	0.210563	0.0653204	3.22339	0.00126681	0.022037	RNF41
ENSG00000146066	1022.39	-0.210772	0.0592035	-3.56	0.000370855	0.00942091	HIGD2A
ENSG00000171621	888.338	0.210795	0.0638967	3.30148	0.000961749	0.0182801	SPSB1
ENSG00000157617	580.828	-0.210936	0.0691746	-3.06273	0.00219325	0.0326052	C2CD2
ENSG00000115306	10645.7	0.210954	0.0668	3.15604	0.00159925	0.0262507	SPTBN1
ENSG00000157379	576.805	0.210989	0.0705611	2.9928	0.00276427	0.0375866	DHRS1
ENSG00000109917	675.768	0.211484	0.0638824	3.31398	0.000919797	0.0175871	ZNF259
ENSG00000157978	2297.05	-0.211823	0.0578305	-3.66972	0.000242819	0.00685374	LDLRAP1
ENSG00000221963	1987.16	0.212496	0.0679521	3.12931	0.00175218	0.0278193	APOL6
ENSG00000151576	383.17	0.212803	0.0636458	3.34979	0.000808726	0.0161382	QTRTD1
ENSG00000155366	2382.56	0.213141	0.0634755	3.35808	0.00078485	0.0158196	RHOC
ENSG00000050405	7174.48	0.213261	0.0580427	3.67329	0.000239448	0.00678986	LIMA1
ENSG00000129187	1462.67	0.213544	0.0447714	4.77314	1.81378e-06	0.000162166	DCTD
ENSG00000107262	5470.63	-0.213961	0.044967	-4.76054	1.93076e-06	0.000168851	BAG1
ENSG00000169594	1020.82	0.213973	0.062604	3.41776	0.000631394	0.0134775	BNC1
ENSG00000128641	5023.5	0.214199	0.0723333	2.9633	0.00304357	0.0400241	MYO1B
ENSG00000047849	3467.89	0.21475	0.0709532	3.02392	0.00249523	0.0350603	MAP4
ENSG00000188910	1294.55	0.215148	0.0723702	2.9722	0.0029567	0.039139	GJB3
ENSG00000130309	1194.86	0.21561	0.0701757	3.07103	0.00213319	0.0319659	COLGALT1
ENSG00000166949	3433.66	0.215704	0.0554118	3.89126	9.97245e-05	0.00352316	SMAD3
ENSG00000132549	964.838	-0.215714	0.0606203	-3.55941	0.000371689	0.0094271	VPS13B
ENSG00000129657	2567.93	0.215767	0.0488113	4.42102	9.82359e-06	0.000586143	SEC14L1
ENSG00000160712	930.237	-0.216353	0.0656049	-3.29978	0.000967608	0.0183479	IL6R
ENSG00000145284	912.392	-0.216615	0.0585758	-3.70402	0.000212208	0.006266	SCD5
ENSG00000198001	360.154	0.216661	0.0729934	2.97046	0.00297354	0.0392717	IRAK4
ENSG00000105372	7611.91	0.216885	0.0526356	4.12057	3.77938e-05	0.00165606	RPS19
ENSG00000145545	393.721	-0.216891	0.0654578	-3.30553	0.000947976	0.0180612	SRD5A1
ENSG00000134954	1327.74	0.217195	0.0656657	3.31161	0.000927599	0.0177151	ETS1
ENSG00000244716	3234.67	0.217239	0.0760312	2.85833	0.00425881	0.0499829	RP11-20O24.4
ENSG00000081026	1043.77	-0.21761	0.0679578	-3.20801	0.00133658	0.0229022	MAGI3
ENSG00000168743	1048.27	-0.217704	0.0638727	-3.40428	0.00066338	0.0139694	NPNT
ENSG00000078070	884.436	-0.217795	0.0583209	-3.74798	0.000178262	0.00546533	MCCC1
ENSG00000197785	361.589	0.219034	0.075626	2.89196	0.00382844	0.046558	ATAD3A
ENSG00000176095	1065.3	-0.219152	0.0653896	-3.35083	0.000805695	0.0161179	IP6K1
ENSG00000133657	3103.56	0.219172	0.0738233	2.97348	0.00294446	0.0391063	ATP13A3
ENSG00000171105	2846.08	-0.219497	0.0632219	-3.47598	0.000508985	0.0115909	INSR
ENSG00000233328	576.764	0.219792	0.0699143	3.15044	0.00163023	0.0265395	PFN1P1
ENSG00000160408	1179.36	-0.220374	0.0676873	-3.26001	0.00111407	0.0203302	ST6GALNAC6
ENSG00000163406	5008.71	-0.22039	0.0720558	-3.06246	0.00219529	0.0326052	SLC15A2
ENSG00000198909	376.433	-0.220748	0.0720677	-3.05895	0.00222116	0.0327928	MAP3K3
ENSG00000186522	1232.56	0.220801	0.0729349	3.03097	0.00243773	0.034617	2010-09-01
ENSG00000164099	1736.31	-0.221248	0.0643068	-3.44471	0.000571665	0.0125672	PRSS12
ENSG00000135870	523.514	-0.221774	0.0771053	-2.87241	0.00407348	0.0485421	RC3H1
ENSG00000213523	897.859	0.221977	0.0645824	3.43608	0.000590193	0.0128161	SRA1
ENSG00000136628	3827.77	0.222412	0.067494	3.29425	0.000986856	0.0185808	EPRS
ENSG00000135299	417.362	-0.222423	0.0689509	-3.23793	0.00120402	0.0213498	ANKRD6
ENSG00000138193	838.908	-0.222957	0.0762129	-2.936	0.00332472	0.0422292	PLCE1
ENSG00000181026	434.426	0.223276	0.0738966	3.02615	0.00247693	0.0348951	AEN
ENSG00000010292	1100.44	-0.223824	0.0738141	-3.03575	0.00239938	0.0342854	NCAPD2
ENSG00000027697	3363.83	0.223997	0.0753164	2.97467	0.00293308	0.0390199	IFNGR1
ENSG00000108582	22977	0.224	0.0633753	3.53425	0.000408939	0.0100998	CPD
ENSG00000213300	1709.19	0.224007	0.076728	2.92351	0.00346107	0.043441	HNRNPA3P6
ENSG00000198369	607.725	0.224282	0.076773	2.92024	0.00349764	0.0436202	SPRED2
ENSG00000067182	3899.78	0.224309	0.0708959	3.16281	0.00156254	0.0258336	TNFRSF1A
ENSG00000112294	480.252	-0.224468	0.0695705	-3.23704	0.00120775	0.0213511	ALDH5A1
ENSG00000167333	864.7	-0.224624	0.075471	-2.97649	0.00291572	0.0388537	TRIM68
ENSG00000214706	1328.72	0.224999	0.0671601	3.35018	0.000807583	0.0161355	IFRD2
ENSG00000074800	29980.2	0.225266	0.0612174	3.6772	0.000235808	0.00671507	ENO1
ENSG00000110195	460.244	-0.225296	0.077714	-2.90999	0.0036144	0.0445303	FOLR1
ENSG00000163297	717.696	0.225803	0.0754492	2.99706	0.00272599	0.0372242	ANTXR2
ENSG00000154845	3253.89	0.225973	0.0445307	5.07873	3.79957e-07	4.75065e-05	PPP4R1
ENSG00000152556	1465.24	-0.226688	0.0740359	-3.07548	0.00210164	0.0315818	PFKM
ENSG00000111057	3480.06	0.226954	0.069271	3.27634	0.00105162	0.0195245	KRT18
ENSG00000106479	483.197	-0.227448	0.0733742	-3.10934	0.00187506	0.0291911	ZNF862
ENSG00000128602	524.383	-0.227508	0.0765231	-2.978	0.00290134	0.0387912	SMO
ENSG00000133816	1398.2	0.227584	0.0693082	3.2863	0.00101512	0.0189568	MICAL2
ENSG00000082641	11254.5	0.227653	0.057319	3.97099	7.1574e-05	0.0026889	NFE2L1
ENSG00000139835	341.898	-0.228035	0.0726312	-3.13969	0.00169129	0.0271763	GRTP1
ENSG00000112079	2969.1	-0.228049	0.0495148	-4.60782	4.06917e-06	0.000302897	STK38
ENSG00000107937	1405.5	0.228574	0.050637	4.51646	6.28826e-06	0.000407469	GTPBP4
ENSG00000182117	565.97	0.228957	0.0782011	2.93339	0.00335278	0.0424174	NOP10
ENSG00000100577	442.474	-0.229346	0.0779013	-2.93607	0.003324	0.0422292	GSTZ1
ENSG00000120437	1613.85	0.229464	0.0787969	2.91227	0.00358809	0.0443084	ACAT2
ENSG00000132475	12121	0.229606	0.0767112	2.99163	0.00277491	0.0376917	H3F3B
ENSG00000181467	1108.67	0.229946	0.0719946	3.19884	0.00137983	0.0235676	RAP2B
ENSG00000182827	1958.96	0.230133	0.0753141	3.05548	0.00224699	0.0329917	ACBD3
ENSG00000175581	299.223	-0.230189	0.0780921	-2.95209	0.0031563	0.0409679	MRPL48
ENSG00000197321	1022.64	0.230443	0.0691004	3.33958	0.000839056	0.0165169	SVIL
ENSG00000164010	302.925	-0.230499	0.0805599	-2.85951	0.00424297	0.0498565	ERMAP
ENSG00000144659	503.994	-0.230597	0.0693842	-3.32634	0.000879941	0.0170451	SLC25A38
ENSG00000143549	5353.15	0.231044	0.0534211	4.32813	1.50383e-05	0.000821409	TPM3
ENSG00000188917	505.395	-0.231504	0.0684309	-3.39141	0.000695343	0.0143591	TRMT2B
ENSG00000110721	1242.74	-0.232088	0.0740487	-3.14315	0.0016714	0.0270465	CHKA
ENSG00000128595	2897.35	0.232369	0.077532	2.99646	0.0027313	0.0372649	CALU
ENSG00000115339	2520.39	0.233369	0.0807438	2.8857	0.00390541	0.0471359	GALNT3
ENSG00000171867	4349.34	0.234064	0.0603281	3.88064	0.000104181	0.00366442	PRNP
ENSG00000171793	576.067	0.234108	0.0802655	2.91778	0.0035253	0.0438376	CTPS1
ENSG00000125844	11205.9	0.234141	0.0542939	4.31202	1.61771e-05	0.000859738	RRBP1
ENSG00000163686	411.423	-0.234566	0.0754688	-3.11922	0.00181328	0.0285346	ABHD6
ENSG00000172137	8.53772	0.234964	0.0745798	3.00122	0.00268899	0.0368763	CALB2
ENSG00000187098	728.141	-0.235597	0.0620788	-3.79603	0.00014703	0.00477296	MITF
ENSG00000123213	276.748	0.235693	0.0800996	2.94932	0.00318474	0.0410706	NLN
ENSG00000131473	3672.42	0.235717	0.05661	4.1633	3.13674e-05	0.0014343	ACLY
ENSG00000172296	263.278	-0.235794	0.0827715	-2.86404	0.00418278	0.049294	SPTLC3
ENSG00000116871	3641.5	0.235834	0.0798094	2.95215	0.00315572	0.0409679	MAP7D1
ENSG00000183741	2322.77	-0.235883	0.062004	-3.80954	0.000139227	0.00457533	CBX6
ENSG00000166503	748.236	0.235977	0.078361	3.01368	0.00258104	0.0357636	HDGFRP3
ENSG00000107099	989.869	-0.236575	0.0726228	-3.25696	0.00112612	0.0204568	DOCK8
ENSG00000171314	2149.19	0.237126	0.081967	2.89557	0.00378474	0.0461669	PGAM1
ENSG00000128692	1873.21	0.237392	0.0755739	3.13939	0.001693	0.0271763	EIF2S2P4
ENSG00000168405	2050.53	-0.237462	0.0603502	-3.93907	8.17993e-05	0.00300256	CMAHP
ENSG00000172757	8437.78	0.237762	0.0587274	4.04822	5.16075e-05	0.00212296	CFL1
ENSG00000188706	1269.23	0.237856	0.0585014	4.06674	4.76757e-05	0.00197669	ZDHHC9
ENSG00000183049	3563.02	-0.237922	0.0539526	-4.41307	1.01915e-05	0.000597453	CAMK1D
ENSG00000115091	5443.67	0.238279	0.076025	3.13464	0.00172065	0.027373	ACTR3
ENSG00000120889	2465.2	0.238293	0.0710478	3.35526	0.000792896	0.0159216	TNFRSF10B
ENSG00000067113	441.398	-0.238298	0.0723061	-3.29832	0.000972664	0.0184001	PPAP2A
ENSG00000139546	420.585	-0.238461	0.077538	-3.07458	0.00210798	0.0316475	TARBP2
ENSG00000185164	914.401	0.238474	0.0655762	3.63956	0.000273108	0.00753117	NOMO2
ENSG00000167202	1240.56	-0.238617	0.0646372	-3.69601	0.000219018	0.00639614	TBC1D2B
ENSG00000102007	1690.63	0.238754	0.0500401	4.77585	1.78951e-06	0.000160895	PLP2
ENSG00000145494	738.243	0.23901	0.0823794	2.90949	0.00362021	0.0445358	NDUFS6
ENSG00000213390	248.66	-0.239113	0.0792063	-3.00904	0.00262074	0.0362103	ARHGAP19
ENSG00000160752	4541.52	0.239161	0.0769972	3.10161	0.00192471	0.0297614	FDPS
ENSG00000128973	660.03	-0.239168	0.0814758	-2.93018	0.00338768	0.0427238	CLN6
ENSG00000162836	456.373	0.239239	0.0665661	3.59368	0.000326043	0.00865339	ACP6
ENSG00000189319	1182.72	-0.239589	0.0554092	-4.32694	1.51198e-05	0.000823054	FAM53B
ENSG00000115107	1316.84	0.239787	0.0785508	3.05147	0.00227725	0.0332529	STEAP3
ENSG00000225573	668.412	0.23985	0.0836398	2.87126	0.00408842	0.0486838	RPL35P5
ENSG00000168792	481.218	-0.239858	0.0763873	-3.1424	0.00167569	0.0270744	ABHD15
ENSG00000031698	3268.93	0.239902	0.0809475	2.95782	0.00309823	0.0404768	SARS
ENSG00000178188	1068.76	-0.240125	0.0745286	-3.23099	0.00123363	0.021648	SH2B1
ENSG00000196230	8023.65	0.240127	0.0581945	4.12608	3.68996e-05	0.00163133	TUBB
ENSG00000213853	2406.62	-0.240203	0.0604912	-3.97683	6.98402e-05	0.00264863	EMP2
ENSG00000107338	415.129	0.240652	0.0811448	2.97021	0.00297596	0.0392717	SHB
ENSG00000075223	2608.76	-0.24153	0.0724483	-3.33761	0.000845028	0.0165328	SEMA3C
ENSG00000172273	268.166	-0.241797	0.0790772	-3.0525	0.00226946	0.0332281	HINFP
ENSG00000100139	2518.35	0.241966	0.0751742	3.21486	0.00130506	0.0225358	MICALL1
ENSG00000184500	512.021	0.242071	0.0797847	3.0472	0.00230986	0.0335904	PROS1
ENSG00000113161	4108.06	0.242261	0.0808145	2.99885	0.00270999	0.0371006	HMGCR
ENSG00000141524	1911.86	0.242436	0.0837565	2.89095	0.0038408	0.0466609	TMC6
ENSG00000100461	1337.08	-0.242465	0.0677061	-3.58207	0.000340882	0.00888514	RBM23
ENSG00000204371	1323.61	-0.242605	0.0797671	-3.04328	0.00234015	0.0338318	EHMT2
ENSG00000124839	294.263	-0.242672	0.0710035	-3.44773	0.000565327	0.012445	RAB17
ENSG00000108829	3412.72	0.242767	0.0568869	4.26935	1.96045e-05	0.000998342	LRRC59
ENSG00000168016	626.831	-0.242848	0.0785673	-3.08605	0.00202834	0.0308864	TRANK1
ENSG00000100307	426.772	-0.243253	0.0844888	-2.88978	0.00385508	0.0466888	CBX7
ENSG00000188487	7.33974	0.243435	0.0880122	3.22283	0.0012693	0.0220564	INSC
ENSG00000133030	3558.83	0.243446	0.0694657	3.50277	0.000460453	0.0110233	MPRIP
ENSG00000136068	16852.5	0.244124	0.0703603	3.46446	0.000531307	0.0118924	FLNB
ENSG00000096060	4240.16	-0.244168	0.0774866	-3.15632	0.00159773	0.0262507	FKBP5
ENSG00000136238	4700.81	0.244309	0.0837204	2.91649	0.00353989	0.0439507	RAC1
ENSG00000173744	1543.38	0.244622	0.0703972	3.47784	0.000505469	0.0115909	AGFG1
ENSG00000148120	579.471	-0.244659	0.0769397	-3.18929	0.00142621	0.024179	C9orf3
ENSG00000141526	9329.16	0.244661	0.0810103	3.00942	0.00261744	0.0362103	SLC16A3
ENSG00000188313	1298.54	0.244704	0.077978	3.141	0.00168375	0.027164	PLSCR1
ENSG00000159873	454.855	-0.245052	0.0842854	-2.90738	0.00364473	0.0447661	CCDC117
ENSG00000125863	675.474	-0.245087	0.0760066	-3.23682	0.0012087	0.0213511	MKKS
ENSG00000119421	1418.55	-0.245339	0.0646321	-3.79911	0.000145219	0.00472376	NDUFA8
ENSG00000169403	2773.42	0.245449	0.0691911	3.54064	0.000399156	0.00995673	PTAFR
ENSG00000168495	520.973	0.245554	0.0725538	3.38312	0.000716671	0.0147095	POLR3D
ENSG00000176915	2077.29	0.245621	0.0543743	4.51644	6.28874e-06	0.000407469	ANKLE2
ENSG00000118308	417.529	-0.245811	0.0784336	-3.139	0.00169527	0.0271854	LRMP
ENSG00000125968	7876.61	0.246035	0.0833068	2.95318	0.00314517	0.0408898	ID1
ENSG00000135821	92350	-0.246119	0.0483005	-5.09623	3.46479e-07	4.43604e-05	GLUL
ENSG00000100612	1619.04	0.246122	0.0711874	3.46294	0.000534306	0.0119356	DHRS7
ENSG00000073464	210.903	-0.246283	0.0818032	-3.02852	0.00245753	0.0346892	CLCN4
ENSG00000100100	2300.6	-0.246322	0.0707422	-3.48197	0.000497734	0.0114946	PIK3IP1
ENSG00000103150	245.162	-0.246419	0.0830755	-2.95347	0.00314227	0.0408853	MLYCD
ENSG00000115875	1734.63	0.246606	0.065731	3.75632	0.000172428	0.00533759	SRSF7
ENSG00000166794	4843.73	0.246859	0.0706876	3.4927	0.000478171	0.0112209	PPIB
ENSG00000173281	374.687	0.246957	0.0843104	2.9477	0.00320151	0.0411872	PPP1R3B
ENSG00000091436	581.336	0.247057	0.0840799	2.94312	0.00324922	0.0416671	MLTK
ENSG00000116977	5144.02	-0.247181	0.0802519	-3.09231	0.00198605	0.0304452	LGALS8
ENSG00000177469	2862.77	0.247682	0.0741683	3.34079	0.000835409	0.0164978	PTRF
ENSG00000142634	2782.17	0.247762	0.0843059	2.9278	0.00341368	0.0429839	EFHD2
ENSG00000106683	1020.94	0.248336	0.0760297	3.26469	0.00109585	0.0201354	LIMK1
ENSG00000143811	433.33	0.248486	0.0765338	3.25351	0.00113991	0.0206136	PYCR2
ENSG00000166821	374.823	-0.248617	0.0765289	-3.2612	0.00110943	0.0202917	PEX11A
ENSG00000131724	2453.02	0.249047	0.0601357	4.14578	3.38654e-05	0.00151727	IL13RA1
ENSG00000162738	667.636	-0.249477	0.0733728	-3.40831	0.00065366	0.0138375	VANGL2
ENSG00000144713	3336.81	0.24972	0.0720853	3.4652	0.000529829	0.0118759	RPL32
ENSG00000147394	3562.79	0.249898	0.0706074	3.54006	0.000400036	0.00995673	ZNF185
ENSG00000140451	20.3233	-0.249964	0.0966808	-3.13773	0.00170264	0.0272218	PIF1
ENSG00000110492	2116.19	0.25044	0.0873288	2.86328	0.0041928	0.0493757	MDK
ENSG00000100003	1117.77	0.250451	0.0792796	3.16335	0.00155963	0.0258336	SEC14L2
ENSG00000143995	700.083	-0.250511	0.0709583	-3.53524	0.00040741	0.0100932	MEIS1
ENSG00000113108	308.566	-0.250861	0.0827616	-3.055	0.00225064	0.0330148	APBB3
ENSG00000108518	9001.23	0.250905	0.061071	4.10638	4.01914e-05	0.00171662	PFN1
ENSG00000169299	1969.28	0.250924	0.0718566	3.49398	0.000475871	0.0111837	PGM2
ENSG00000166801	678.377	-0.251002	0.0655299	-3.84427	0.000120909	0.00412587	FAM111A
ENSG00000157992	495.385	0.25102	0.0719101	3.49478	0.000474447	0.0111837	KRTCAP3
ENSG00000140948	691.111	-0.252349	0.068747	-3.6812	0.000232143	0.00664617	ZCCHC14
ENSG00000227097	3045.99	0.252426	0.080832	3.12333	0.00178817	0.0282227	RP11-742N3.1
ENSG00000186665	293.309	0.252572	0.0813616	3.11018	0.00186971	0.0291361	C17orf58
ENSG00000065618	16834.1	0.253035	0.0781006	3.23906	0.00119924	0.0213252	COL17A1
ENSG00000177674	784.78	0.25345	0.082588	3.06509	0.00217602	0.0324558	AGTRAP
ENSG00000213699	746.038	0.253888	0.0716601	3.54235	0.000396575	0.00993236	SLC35F6
ENSG00000101417	276.737	-0.254087	0.0871254	-2.93683	0.00331586	0.0422172	PXMP4
ENSG00000176532	2446.94	-0.254098	0.0773537	-3.29335	0.00099	0.0186181	PRR15
ENSG00000136942	3611.42	0.254129	0.0830054	3.06119	0.00220462	0.0326693	RPL35
ENSG00000196177	841.073	-0.254351	0.0674098	-3.78821	0.000151735	0.00488278	ACADSB
ENSG00000125746	1624.13	0.25438	0.0882923	2.8703	0.00410084	0.0487748	EML2
ENSG00000080608	722.47	0.254598	0.0679715	3.7495	0.000177185	0.00544273	KIAA0020
ENSG00000119514	1969.67	0.25464	0.0544106	4.68023	2.86553e-06	0.000231952	GALNT12
ENSG00000125885	154.744	-0.254783	0.0849987	-3.02971	0.00244792	0.0346536	MCM8
ENSG00000171467	637.844	-0.25481	0.0701818	-3.64061	0.000271994	0.00751812	ZNF318
ENSG00000089335	374.36	-0.254994	0.0811621	-3.1556	0.00160169	0.0262638	ZNF302
ENSG00000138835	1151.63	0.25522	0.0878875	2.89276	0.00381878	0.0464758	RGS3
ENSG00000163814	3280.56	0.255228	0.0742339	3.43192	0.000599322	0.0129441	CDCP1
ENSG00000174514	1025.29	-0.255303	0.0883354	-2.92006	0.00349965	0.0436202	MFSD4
ENSG00000182199	1843.82	0.256215	0.0870926	2.93475	0.00333815	0.0423315	SHMT2
ENSG00000146918	232.367	-0.257085	0.0899589	-2.86598	0.00415721	0.0490649	NCAPG2
ENSG00000107959	2333.16	0.257231	0.0539361	4.77132	1.83025e-06	0.00016273	PITRM1
ENSG00000198858	1759.78	0.257555	0.0621633	4.14512	3.3963e-05	0.00151727	R3HDM4
ENSG00000170027	4465.95	0.257825	0.054149	4.76374	1.90037e-06	0.00016803	YWHAG
ENSG00000099204	7500.59	-0.258111	0.0647154	-3.99773	6.3953e-05	0.00248423	ABLIM1
ENSG00000147100	675.204	-0.258207	0.0786592	-3.28652	0.00101435	0.0189568	SLC16A2
ENSG00000156804	1510.01	-0.258459	0.0872943	-2.9638	0.0030387	0.0399928	FBXO32
ENSG00000064666	5956.85	0.258518	0.0808573	3.19544	0.00139618	0.0237706	CNN2
ENSG00000038210	665.669	-0.259187	0.076604	-3.38738	0.000705623	0.0145338	PI4K2B
ENSG00000088899	2530.51	-0.259249	0.0711211	-3.65037	0.000261861	0.00728839	LZTS3
ENSG00000122378	2342.17	0.259271	0.0560386	4.63038	3.64988e-06	0.00028108	FAM213A
ENSG00000268412	132.438	0.259296	0.084258	3.07557	0.00210098	0.0315818	AC013449.1
ENSG00000008513	2857.68	0.259534	0.0521565	4.97785	6.42954e-07	7.19569e-05	ST3GAL1
ENSG00000182551	2146.72	-0.259745	0.0720035	-3.61003	0.000306167	0.00820754	ADI1
ENSG00000164111	3864.08	0.259951	0.0797987	3.25662	0.00112748	0.0204583	ANXA5
ENSG00000136950	1237.04	0.260506	0.0675561	3.85702	0.000114779	0.00397601	ARPC5L
ENSG00000110047	1418.49	0.260859	0.0730809	3.57074	0.00035597	0.00915909	EHD1
ENSG00000164576	713.113	-0.261309	0.0683835	-3.82444	0.000131071	0.00437925	SAP30L
ENSG00000073060	753.907	0.261735	0.0812523	3.2236	0.00126591	0.022037	SCARB1
ENSG00000137331	1794.09	0.262181	0.0852407	3.07559	0.00210083	0.0315818	IER3
ENSG00000077092	889.852	-0.26258	0.0623993	-4.20607	2.5985e-05	0.00123037	RARB
ENSG00000136026	2202.14	0.262639	0.0586724	4.47625	7.59649e-06	0.000474899	CKAP4
ENSG00000178695	889.517	0.262892	0.0752277	3.50269	0.000460591	0.0110233	KCTD12
ENSG00000100181	667.07	-0.263158	0.0575705	-4.578	4.69432e-06	0.000333902	TPTEP1
ENSG00000185834	1610.99	0.263316	0.087075	3.02546	0.00248259	0.034944	RPL12P4
ENSG00000145241	341.117	-0.263369	0.0877787	-3.01563	0.00256443	0.0356566	CENPC
ENSG00000177685	1084.18	-0.263854	0.0912032	-2.91176	0.00359395	0.0443466	EFCAB4A
ENSG00000196083	1282.91	0.264012	0.0891766	2.97256	0.0029533	0.0391263	IL1RAP
ENSG00000111961	1134.05	-0.264323	0.0727768	-3.64928	0.000262972	0.0073066	SASH1
ENSG00000111962	533.518	-0.264374	0.079793	-3.3247	0.000885148	0.0170468	UST
ENSG00000091986	4622.24	-0.264406	0.0729852	-3.62437	0.000289664	0.00789742	CCDC80
ENSG00000166750	5799.28	0.264485	0.0715943	3.69462	0.000220212	0.00639614	SLFN5
ENSG00000229132	2144.16	0.264896	0.0547952	4.83866	1.30716e-06	0.000126787	EIF4A1P10
ENSG00000079387	319.881	-0.26495	0.0708324	-3.74639	0.000179394	0.00548204	SENP1
ENSG00000184640	12538.8	0.264965	0.0674229	3.9283	8.55501e-05	0.00310463	2009-09-01
ENSG00000084112	1684.91	0.264966	0.0624735	4.24155	2.21984e-05	0.00109649	SSH1
ENSG00000179967	586.156	0.264992	0.0813214	3.26053	0.00111204	0.0203163	PPP1R14BP3
ENSG00000143815	800.922	0.265182	0.0739169	3.59185	0.000328345	0.00867133	LBR
ENSG00000148346	39253.7	0.265516	0.0764463	3.4623	0.000535572	0.0119356	LCN2
ENSG00000185215	4017.26	0.265673	0.0904834	2.9225	0.00347234	0.043449	TNFAIP2
ENSG00000197442	1796.53	0.266693	0.071935	3.70875	0.000208284	0.00618438	MAP3K5
ENSG00000136824	572.986	-0.266872	0.0710242	-3.77754	0.000158385	0.00500947	SMC2
ENSG00000196182	943.754	0.267311	0.0663903	4.03173	5.53676e-05	0.00223205	STK40
ENSG00000204959	265.867	0.26738	0.0744836	3.58932	0.000331547	0.00869848	ARHGEF34P
ENSG00000092820	13177.2	0.267776	0.0626944	4.27341	1.92503e-05	0.000987443	EZR
ENSG00000160959	555.149	-0.267776	0.0897783	-2.98557	0.00283053	0.038067	LRRC14
ENSG00000060138	7405.62	0.267897	0.0604454	4.4326	9.31045e-06	0.000562129	YBX3
ENSG00000088726	546.626	0.267907	0.0762727	3.51862	0.000433798	0.0105831	TMEM40
ENSG00000124762	8323.2	0.268298	0.0869447	3.07868	0.00207921	0.0313921	CDKN1A
ENSG00000167191	522.313	-0.268498	0.0893127	-3.01828	0.00254218	0.0355328	GPRC5B
ENSG00000087266	1589.15	0.268638	0.0753795	3.56012	0.000370691	0.00942091	SH3BP2
ENSG00000161395	774.274	-0.268799	0.0745113	-3.61082	0.000305228	0.0081961	PGAP3
ENSG00000160213	3874.04	0.268806	0.0898048	2.99065	0.00278384	0.0377244	CSTB
ENSG00000124570	3283.03	0.269135	0.0578779	4.65112	3.30133e-06	0.000260268	SERPINB6
ENSG00000167920	244.235	-0.269161	0.0822801	-3.25075	0.00115103	0.0207678	TMEM99
ENSG00000137501	3471.08	-0.269829	0.0553309	-4.88031	1.05919e-06	0.000105946	SYTL2
ENSG00000149806	1373.59	0.270025	0.0913314	2.95806	0.00309577	0.0404768	FAU
ENSG00000173085	288.976	-0.270112	0.0881872	-3.06527	0.00217474	0.0324558	COQ2
ENSG00000101311	1188.08	0.270161	0.0811689	3.31931	0.0009024	0.0173166	FERMT1
ENSG00000137767	860.577	0.270285	0.0641042	4.2216	2.42573e-05	0.0011707	SQRDL
ENSG00000123989	3225.6	0.270375	0.0941732	2.86294	0.00419724	0.0493917	CHPF
ENSG00000099260	382.093	-0.27088	0.0898933	-3.01702	0.0025527	0.0355866	PALMD
ENSG00000115993	1140.26	-0.271228	0.0551676	-4.92282	8.53057e-07	9.10155e-05	TRAK2
ENSG00000171488	278.864	0.27197	0.0900349	3.0426	0.00234541	0.0338772	LRRC8C
ENSG00000013563	591.876	0.272405	0.0729264	3.73276	0.000189396	0.00569756	DNASE1L1
ENSG00000153879	1149.82	0.27275	0.0775702	3.51376	0.000441819	0.010746	CEBPG
ENSG00000111445	184.464	-0.27312	0.0796546	-3.4564	0.000547445	0.012118	RFC5
ENSG00000126822	2064.74	0.273238	0.0742174	3.68046	0.000232811	0.00665341	PLEKHG3
ENSG00000070501	459.928	0.2733	0.0723231	3.79297	0.000148856	0.00482246	POLB
ENSG00000105976	6842.09	0.273317	0.0664261	4.11543	3.8646e-05	0.00168068	MET
ENSG00000186377	1997.37	-0.27344	0.084502	-3.24639	0.0011688	0.0209938	CYP4X1
ENSG00000244242	495.869	-0.273951	0.0923473	-2.9593	0.00308338	0.0404148	IFITM10
ENSG00000197165	114.598	-0.274016	0.0964955	-2.89399	0.00380384	0.0463293	SULT1A2
ENSG00000168806	299.747	-0.274042	0.0892505	-3.07664	0.00209348	0.0315623	LCMT2
ENSG00000186193	317.271	-0.274095	0.0903802	-3.04075	0.00235988	0.0339942	SAPCD2
ENSG00000164611	264.839	-0.274587	0.0725614	-3.79966	0.000144892	0.00472376	PTTG1
ENSG00000089159	4952.95	0.274713	0.0644564	4.25956	2.04832e-05	0.00102763	PXN
ENSG00000183579	159.673	-0.274735	0.0964953	-2.85824	0.00425998	0.0499829	ZNRF3
ENSG00000137936	1080.57	0.275042	0.076347	3.59944	0.000318899	0.00849195	BCAR3
ENSG00000186376	294.575	-0.275115	0.0769012	-3.5895	0.00033131	0.00869848	ZNF75D
ENSG00000135842	2192.23	0.275247	0.0709368	3.8788	0.000104973	0.00368418	FAM129A
ENSG00000187091	623.579	-0.275539	0.079934	-3.45332	0.000553741	0.0122404	PLCD1
ENSG00000177084	427.594	-0.275633	0.0936005	-2.95399	0.0031369	0.0408486	POLE
ENSG00000163235	1902.82	0.275805	0.0672463	4.10636	4.01937e-05	0.00171662	TGFA
ENSG00000126458	960.728	0.276108	0.0747583	3.69498	0.000219903	0.00639614	RRAS
ENSG00000053254	2061.75	-0.276557	0.0690444	-4.0154	5.93451e-05	0.00235089	FOXN3
ENSG00000147697	429.621	0.276861	0.0908395	3.04995	0.0022888	0.0333302	GSDMC
ENSG00000100644	6761.44	0.276866	0.0792547	3.48826	0.000486175	0.0112601	HIF1A
ENSG00000145864	19.716	-0.276953	0.099809	-3.00013	0.00269861	0.0369765	GABRB2
ENSG00000145703	734.191	-0.276962	0.0871254	-3.21385	0.00130969	0.0225865	IQGAP2
ENSG00000197603	743.525	-0.277136	0.0820527	-3.40725	0.000656217	0.0138733	C5orf42
ENSG00000087253	348.617	-0.27732	0.0749772	-3.70516	0.000211254	0.00624937	LPCAT2
ENSG00000103966	1949.45	0.278067	0.0673984	4.12642	3.68452e-05	0.00163133	EHD4
ENSG00000066468	1865.59	-0.278089	0.0620303	-4.49219	7.04943e-06	0.000449478	FGFR2
ENSG00000134684	2927.81	0.278127	0.0776408	3.57373	0.000351935	0.00909913	YARS
ENSG00000138182	225.294	-0.278134	0.0956292	-2.95427	0.00313405	0.0408447	KIF20B
ENSG00000135617	293.446	-0.278515	0.0838398	-3.34081	0.000835339	0.0164978	PRADC1
ENSG00000007944	427.578	-0.278645	0.0805596	-3.47522	0.000510441	0.0115909	MYLIP
ENSG00000144445	227.064	-0.278669	0.0869944	-3.2148	0.00130534	0.0225358	KANSL1L
ENSG00000197930	3900.87	0.278801	0.0880573	3.16059	0.0015745	0.0259777	ERO1L
ENSG00000182957	428.161	-0.279379	0.0731005	-3.82703	0.000129701	0.00435164	SPATA13
ENSG00000128294	475.759	0.279817	0.0836311	3.33894	0.000841001	0.0165192	TPST2
ENSG00000213923	2514.04	0.280133	0.0773296	3.61862	0.00029618	0.00804766	CSNK1E
ENSG00000079482	207.076	-0.280255	0.0769979	-3.65513	0.000257047	0.00719613	OPHN1
ENSG00000073282	2287.19	0.280265	0.0780737	3.59057	0.000329953	0.00869848	TP63
ENSG00000061337	13.8442	-0.28044	0.101946	-3.43507	0.000592392	0.0128186	LZTS1
ENSG00000170873	1081.71	0.280729	0.0888768	3.154	0.00161051	0.0263543	MTSS1
ENSG00000131849	133.793	-0.280813	0.0955405	-2.94005	0.00328163	0.0418479	ZNF132
ENSG00000128000	220.569	-0.280865	0.0963765	-2.9039	0.00368542	0.0450928	ZNF780B
ENSG00000180672	207.577	0.281158	0.0989803	2.88441	0.00392148	0.047223	AC007362.1
ENSG00000108352	3574.74	-0.281393	0.0746786	-3.77275	0.000161456	0.00508649	RAPGEFL1
ENSG00000154217	643.183	0.281478	0.0701751	4.01546	5.93292e-05	0.00235089	PITPNC1
ENSG00000090924	471.527	0.28151	0.098184	2.86092	0.00422407	0.0496709	PLEKHG2
ENSG00000205403	2041.43	0.281618	0.0710409	3.97366	7.07764e-05	0.00267779	CFI
ENSG00000079459	10240.7	0.281842	0.0803225	3.5038	0.000458665	0.0110217	FDFT1
ENSG00000115129	2029.55	-0.282019	0.0952347	-2.96166	0.00305988	0.0401726	TP53I3
ENSG00000234393	18.9006	-0.282029	0.105884	-2.86862	0.00412271	0.0488825	RP11-211N11.5
ENSG00000198270	249.603	-0.28203	0.09453	-3.00183	0.00268364	0.0368661	TMEM116
ENSG00000198363	8344.93	0.282157	0.0731009	3.86071	0.000113058	0.0039506	ASPH
ENSG00000026652	163.545	0.282274	0.0953896	2.97127	0.00296566	0.0392252	AGPAT4
ENSG00000112312	292.576	-0.282305	0.0988606	-2.8666	0.00414913	0.0490418	GMNN
ENSG00000149573	4972.51	0.282381	0.0746115	3.78426	0.000154164	0.00491484	MPZL2
ENSG00000121281	397.985	0.282466	0.0852165	3.30706	0.000942806	0.0179841	ADCY7
ENSG00000141040	130.645	-0.282561	0.0928502	-3.04232	0.00234765	0.033879	ZNF287
ENSG00000241095	240.682	0.282962	0.091012	3.1113	0.00186263	0.0290884	CYP51A1P1
ENSG00000162645	993.959	0.283629	0.063437	4.47476	7.64989e-06	0.000476377	GBP2
ENSG00000115525	340.937	-0.28366	0.0801136	-3.57286	0.000353108	0.00911432	ST3GAL5
ENSG00000052749	681.06	0.283692	0.075415	3.76471	0.000166743	0.00519161	RRP12
ENSG00000188643	7467.02	0.283733	0.079958	3.54275	0.000395981	0.00993236	S100A16
ENSG00000175550	930.63	0.28384	0.0813231	3.48892	0.000484985	0.0112601	DRAP1
ENSG00000129194	739.212	0.28399	0.0938724	3.02312	0.00250181	0.0351066	SOX15
ENSG00000235001	377.306	0.284059	0.0847585	3.36654	0.000761185	0.0154203	EIF4A1P2
ENSG00000166598	14719.3	0.284342	0.0748969	3.79921	0.000145158	0.00472376	HSP90B1
ENSG00000065029	653.006	-0.284807	0.0782169	-3.64355	0.000268907	0.00745856	ZNF76
ENSG00000221829	155.42	-0.284986	0.097796	-2.90947	0.00362041	0.0445358	FANCG
ENSG00000144191	13.6655	-0.285278	0.097526	-3.41548	0.000636706	0.0135629	CNGA3
ENSG00000198435	492.223	0.285793	0.0965869	2.96103	0.00306611	0.0402213	NRARP
ENSG00000076258	173.296	0.285862	0.0963944	2.97851	0.00289653	0.0387593	FMO4
ENSG00000135537	162.764	-0.2864	0.097483	-2.93301	0.00335696	0.0424366	LACE1
ENSG00000163932	2338.67	-0.286587	0.0667577	-4.29562	1.7421e-05	0.00090816	PRKCD
ENSG00000127947	1344.12	0.28664	0.0877644	3.26297	0.0011025	0.0201881	PTPN12
ENSG00000141642	112.701	-0.28673	0.0993993	-2.8823	0.00394787	0.0474694	ELAC1
ENSG00000060558	1897.82	0.286839	0.0678227	4.2279	2.35886e-05	0.00114397	GNA15
ENSG00000049449	1532.2	0.286875	0.0718096	4.0024	6.27042e-05	0.00244761	RCN1
ENSG00000134824	4172.41	0.287134	0.0938876	3.05702	0.00223549	0.0328799	FADS2
ENSG00000111653	456.507	-0.287208	0.0808375	-3.56284	0.000366868	0.0093642	ING4
ENSG00000166912	551.608	-0.287253	0.0750252	-3.85059	0.000117833	0.00404353	MTMR10
ENSG00000254231	6.56751	-0.287359	0.0943455	-3.17753	0.00148537	0.024866	CTD-2284J15.1
ENSG00000150556	187.869	-0.288088	0.095304	-3.04336	0.00233951	0.0338318	LYPD6B
ENSG00000110660	398.231	0.288123	0.0905283	3.18414	0.00145185	0.0244584	SLC35F2
ENSG00000198900	4000.27	0.288197	0.0637312	4.52589	6.01432e-06	0.00039448	TOP1
ENSG00000053747	8062.7	0.288289	0.0997766	2.86838	0.00412573	0.0488825	LAMA3
ENSG00000175730	377.604	0.288413	0.0906455	3.16956	0.00152671	0.0254251	BAK1P1
ENSG00000109814	1023.04	0.288725	0.0850476	3.39942	0.000675283	0.014108	UGDH
ENSG00000112419	668.515	-0.288739	0.0846576	-3.43493	0.000592712	0.0128186	PHACTR2
ENSG00000180530	2371.84	0.288861	0.0838584	3.45285	0.000554691	0.0122445	NRIP1
ENSG00000196923	854.098	0.288992	0.0937375	3.07651	0.00209442	0.0315623	PDLIM7
ENSG00000110057	3543.46	-0.289306	0.082845	-3.48966	0.000483637	0.0112601	UNC93B1
ENSG00000196839	218.98	0.289396	0.0938948	3.063	0.00219133	0.0326052	ADA
ENSG00000198478	1241.39	-0.289568	0.0740164	-3.92597	8.63823e-05	0.00312068	SH3BGRL2
ENSG00000125753	2053.12	0.2896	0.0549539	5.26991	1.36492e-07	1.96794e-05	VASP
ENSG00000177932	159.494	-0.289762	0.0924462	-3.13561	0.00171496	0.0273097	ZNF354C
ENSG00000249936	1947.5	0.28983	0.0795724	3.64227	0.000270246	0.00748271	RAC1P2
ENSG00000170425	618.062	0.290519	0.0722943	4.0281	5.62305e-05	0.00225542	ADORA2B
ENSG00000213683	121.258	0.290538	0.0948991	3.05677	0.00223733	0.0328799	AC002056.3
ENSG00000189057	97.3628	-0.290795	0.104081	-3.48913	0.000484603	0.0112601	FAM111B
ENSG00000149798	440.974	0.290818	0.0876039	3.32047	0.000898665	0.0172656	CDC42EP2
ENSG00000185950	902.508	0.291034	0.0948313	3.07104	0.00213314	0.0319659	IRS2
ENSG00000134107	10428.9	0.291579	0.0774019	3.76656	0.000165516	0.00517365	BHLHE40
ENSG00000152785	518.036	-0.291627	0.0869936	-3.33543	0.000851677	0.0166222	BMP3
ENSG00000138496	1315.1	0.291831	0.0771967	3.78676	0.000152622	0.00489492	PARP9
ENSG00000111666	582.912	-0.291975	0.090522	-3.23571	0.00121338	0.0213866	CHPT1
ENSG00000112972	4380.69	0.292701	0.10212	2.86833	0.00412648	0.0488825	HMGCS1
ENSG00000033867	916.448	0.292706	0.0997031	2.93451	0.00334071	0.0423315	SLC4A7
ENSG00000197562	688.724	-0.293201	0.0712058	-4.11231	3.91716e-05	0.00169433	RAB40C
ENSG00000184731	873.778	0.293238	0.0785443	3.73408	0.000188401	0.00567982	FAM110C
ENSG00000100979	550.874	0.293496	0.0916457	3.23778	0.00120463	0.0213498	PLTP
ENSG00000166451	136.274	-0.294414	0.102843	-2.87602	0.00402729	0.0481349	CENPN
ENSG00000106211	16350.2	-0.294471	0.0930884	-3.16387	0.00155684	0.0258336	HSPB1
ENSG00000171320	44.6613	-0.294528	0.115608	-3.03928	0.00237143	0.0341291	ESCO2
ENSG00000172594	276.026	-0.29454	0.0768919	-3.82895	0.000128692	0.00433597	SMPDL3A
ENSG00000109667	404.628	0.294895	0.0776188	3.80497	0.00014182	0.00464147	SLC2A9
ENSG00000106853	2308.07	0.295073	0.0769191	3.83529	0.000125416	0.00425246	PTGR1
ENSG00000144677	1718.53	-0.295079	0.0642042	-4.60414	4.14166e-06	0.000305452	CTDSPL
ENSG00000132780	1181.51	-0.295439	0.0777255	-3.80998	0.000138976	0.00457533	NASP
ENSG00000111348	1570.52	-0.295443	0.0969752	-3.05719	0.00223421	0.0328799	ARHGDIB
ENSG00000169550	667.409	-0.295621	0.0863632	-3.4372	0.000587769	0.0127808	MUC15
ENSG00000175591	928.056	0.295875	0.0846493	3.48891	0.000484991	0.0112601	P2RY2
ENSG00000164048	125.117	-0.295982	0.0949413	-3.13727	0.00170531	0.0272373	ZNF589
ENSG00000226950	349.747	-0.297031	0.0852566	-3.49637	0.000471638	0.0111788	DANCR
ENSG00000134755	421.158	0.297424	0.102866	2.88546	0.00390838	0.0471362	DSC2
ENSG00000170345	4066.98	0.297468	0.087929	3.38962	0.000699899	0.0144345	FOS
ENSG00000072954	300.693	-0.297665	0.0859827	-3.47067	0.000519159	0.0117118	TMEM38A
ENSG00000171863	344.548	0.297828	0.0948341	3.15017	0.00163177	0.0265395	RPS7
ENSG00000179820	1421.77	0.297834	0.0800868	3.71093	0.000206501	0.00614284	MYADM
ENSG00000231991	31010.9	0.297889	0.0636096	4.67993	2.86968e-06	0.000231952	ANXA2P2
ENSG00000131236	8477.43	0.297966	0.0487696	6.10999	9.96384e-10	2.61412e-07	CAP1
ENSG00000072210	4948.01	-0.297968	0.0622724	-4.79	1.66782e-06	0.000153401	ALDH3A2
ENSG00000128928	1286.87	-0.298177	0.0762455	-3.92009	8.85164e-05	0.00318341	IVD
ENSG00000204520	188.477	0.298237	0.0914684	3.25727	0.00112491	0.0204568	MICA
ENSG00000012048	207.95	-0.298249	0.0976641	-3.08033	0.00206772	0.0312777	BRCA1
ENSG00000244165	104.862	0.299923	0.0977218	3.0641	0.00218325	0.0325333	P2RY11
ENSG00000101294	2783.32	0.299934	0.0610055	4.91749	8.76616e-07	9.22985e-05	HM13
ENSG00000130779	3818.06	0.29996	0.0609085	4.92478	8.4456e-07	9.07137e-05	CLIP1
ENSG00000050327	575.34	0.300289	0.075488	3.98142	6.85054e-05	0.00261038	ARHGEF5
ENSG00000147642	1234.96	-0.300321	0.0710148	-4.23936	2.24154e-05	0.00110042	SYBU
ENSG00000188483	846.186	0.300721	0.0979369	3.06183	0.00219985	0.0326287	IER5L
ENSG00000137648	16016.6	0.300809	0.0756696	3.9669	7.28145e-05	0.00272272	TMPRSS4
ENSG00000233588	498.79	0.300891	0.0796089	3.78335	0.000154729	0.00492302	CYP51A1P2
ENSG00000235954	126.605	-0.300925	0.0983829	-3.09299	0.00198149	0.0304336	TTC28-AS1
ENSG00000197408	129.281	-0.301116	0.109195	-3.08867	0.00201056	0.0307046	CYP2B6
ENSG00000132846	95.9084	-0.301213	0.10347	-2.87631	0.00402357	0.0481265	ZBED3
ENSG00000138642	652.084	-0.301359	0.0876399	-3.43992	0.000581877	0.012689	HERC6
ENSG00000112118	831.33	-0.301365	0.0837259	-3.61085	0.000305201	0.0081961	MCM3
ENSG00000166415	59.1382	-0.301471	0.109034	-3.18143	0.00146549	0.0246103	WDR72
ENSG00000142669	3030.82	0.301654	0.0761927	3.95584	7.62664e-05	0.00283194	SH3BGRL3
ENSG00000235194	122.006	-0.301977	0.0949872	-3.17005	0.00152415	0.0254088	PPP1R3E
ENSG00000133101	1271.29	0.302002	0.0973523	3.10646	0.0018934	0.029401	CCNA1
ENSG00000167962	981.042	0.302007	0.0818212	3.68909	0.000225056	0.00652498	ZNF598
ENSG00000112245	3708.87	0.302171	0.0908204	3.3254	0.000882927	0.0170451	PTP4A1
ENSG00000196352	2143.28	0.302332	0.0849961	3.56385	0.000365455	0.00934305	CD55
ENSG00000084733	7777.1	0.302349	0.0688535	4.39305	1.11771e-05	0.000641143	RAB10
ENSG00000162458	2331.64	0.30279	0.064542	4.68971	2.73594e-06	0.000225701	FBLIM1
ENSG00000090861	4116.91	0.303343	0.0975507	3.09591	0.00196207	0.0301933	AARS
ENSG00000163050	531.465	-0.303624	0.0958579	-3.1824	0.0014606	0.024554	ADCK3
ENSG00000064787	908.173	-0.30373	0.0833506	-3.66458	0.000247745	0.0069682	BCAS1
ENSG00000146677	1538.94	0.303847	0.0898235	3.38303	0.000716907	0.0147095	AC004453.8
ENSG00000132821	5680.85	-0.304081	0.100584	-3.03828	0.00237937	0.0341291	VSTM2L
ENSG00000100558	495.078	0.30415	0.080433	3.77986	0.000156916	0.00497285	PLEK2
ENSG00000026508	5328.93	0.304397	0.0654672	4.64839	3.34529e-06	0.000262441	CD44
ENSG00000225544	69.8349	-0.304545	0.0983426	-3.12637	0.00176978	0.0280155	KB-1027C11.4
ENSG00000257621	277.627	-0.305175	0.0879701	-3.47257	0.000515495	0.011669	RP11-349A22.5
ENSG00000081377	1092.04	-0.305244	0.0519949	-5.87648	4.19078e-09	9.72019e-07	CDC14B
ENSG00000130164	13980.3	0.305795	0.0724526	4.22134	2.42859e-05	0.0011707	LDLR
ENSG00000184481	350.407	-0.305888	0.0886	-3.47379	0.000513162	0.0116326	FOXO4
ENSG00000146555	363.54	-0.306468	0.105143	-2.96404	0.0030363	0.0399928	SDK1
ENSG00000251381	260.392	0.306897	0.0779998	3.93822	8.20898e-05	0.00300633	LINC00958
ENSG00000138744	354.191	-0.306991	0.0693857	-4.43525	9.19645e-06	0.0005575	NAAA
ENSG00000261685	13.1987	-0.307298	0.109495	-2.93227	0.00336498	0.0425045	RP11-401P9.4
ENSG00000270362	96.5359	-0.307514	0.0974502	-3.18702	0.00143745	0.0243182	HMGN3-AS1
ENSG00000163565	2894.66	0.307685	0.0543619	5.6629	1.48834e-08	2.83565e-06	IFI16
ENSG00000072042	2271.69	0.307765	0.0763348	4.03636	5.42875e-05	0.00220425	RDH11
ENSG00000260401	757.649	0.307859	0.0709439	4.33812	1.43706e-05	0.000790332	RP11-800A3.4
ENSG00000067082	1852.28	0.308286	0.106823	2.87529	0.00403653	0.0482094	KLF6
ENSG00000167470	3383.67	0.308475	0.0778088	3.96499	7.33986e-05	0.00273816	MIDN
ENSG00000073067	20.7029	-0.308776	0.103406	-3.43519	0.000592138	0.0128186	CYP2W1
ENSG00000158246	349.101	-0.308907	0.0940094	-3.32702	0.000877816	0.0170286	FAM46B
ENSG00000074935	208.539	0.308993	0.107695	2.86946	0.00411171	0.0488159	TUBE1
ENSG00000260101	11.8379	-0.309145	0.104113	-3.03811	0.00238066	0.0341291	RP11-568N6.1
ENSG00000169991	625.216	0.309244	0.0725051	4.26863	1.96674e-05	0.000998342	IFFO2
ENSG00000138675	11.1248	0.309273	0.0981405	3.04659	0.00231454	0.033601	FGF5
ENSG00000180155	1247.1	0.309392	0.101307	3.05831	0.00222587	0.0328019	LYNX1
ENSG00000053108	45.0189	-0.30974	0.116673	-2.87261	0.00407093	0.0485421	FSTL4
ENSG00000101276	201.77	0.309833	0.102099	3.03059	0.00244079	0.0346266	SLC52A3
ENSG00000105486	363.736	-0.310222	0.0924279	-3.37147	0.000747691	0.0152046	LIG1
ENSG00000151150	1922	-0.310262	0.0763331	-4.07428	4.61568e-05	0.00192368	ANK3
ENSG00000088836	2386.66	-0.3104	0.073207	-4.24953	2.14221e-05	0.00106803	SLC4A11
ENSG00000138030	19.7829	-0.310462	0.108973	-3.02847	0.00245798	0.0346892	KHK
ENSG00000167741	1323.8	-0.310583	0.0677505	-4.6053	4.1188e-06	0.000305172	GGT6
ENSG00000168395	278.712	-0.310593	0.0960055	-3.22796	0.00124677	0.0218069	ING5
ENSG00000134780	496.078	-0.310888	0.103249	-3.02187	0.00251218	0.0351959	DAGLA
ENSG00000223572	109.846	-0.310907	0.105841	-2.97761	0.00290508	0.0388087	CKMT1A
ENSG00000168490	442.914	-0.310928	0.0801389	-3.9043	9.44981e-05	0.00335332	PHYHIP
ENSG00000254719	291.931	0.311305	0.0873371	3.57889	0.000345059	0.00895027	RP11-351I24.3
ENSG00000256167	279.096	0.311884	0.0963136	3.23438	0.00121907	0.0214631	ATF4P4
ENSG00000123933	1971.11	-0.311943	0.105196	-2.98761	0.00281167	0.0378771	MXD4
ENSG00000203485	1945.36	0.312208	0.0927499	3.35636	0.000789763	0.0158786	INF2
ENSG00000141401	1355.96	-0.312452	0.0919015	-3.39598	0.000683825	0.0141636	IMPA2
ENSG00000143502	328.509	-0.312952	0.104092	-3.04643	0.00231579	0.033601	SUSD4
ENSG00000175305	34.7162	-0.31303	0.107516	-3.26514	0.00109408	0.0201261	CCNE2
ENSG00000117335	5464.28	0.313081	0.084442	3.70648	0.000210163	0.0062286	CD46
ENSG00000026751	109.009	-0.314224	0.104862	-3.03336	0.00241848	0.0344427	SLAMF7
ENSG00000164463	324.583	-0.314314	0.0925957	-3.41352	0.000641293	0.0136117	CREBRF
ENSG00000072110	3153.83	0.314322	0.0798039	3.93384	8.35996e-05	0.00304767	ACTN1
ENSG00000090975	156.833	0.314485	0.108105	2.89469	0.00379531	0.0462605	PITPNM2
ENSG00000127564	63.3762	-0.31464	0.112938	-2.97015	0.00297654	0.0392717	PKMYT1
ENSG00000173166	643.808	0.314647	0.0931251	3.37807	0.000729961	0.014939	RAPH1
ENSG00000168765	83.2464	-0.314883	0.108968	-2.9205	0.00349472	0.0436202	GSTM4
ENSG00000016082	255.144	-0.314886	0.0947549	-3.31519	0.000915819	0.017553	ISL1
ENSG00000169241	823.089	0.315291	0.0739981	4.2613	2.03241e-05	0.00102285	SLC50A1
ENSG00000137267	189.679	0.315392	0.0961774	3.28265	0.00102838	0.019182	TUBB2A
ENSG00000149474	276.131	-0.3154	0.0715917	-4.41396	1.01496e-05	0.000597303	CSRP2BP
ENSG00000125845	229.001	0.315576	0.103008	3.05464	0.00225327	0.0330232	BMP2
ENSG00000140263	3287.67	-0.315577	0.0932465	-3.39879	0.000676843	0.014108	SORD
ENSG00000090857	738.24	-0.31602	0.0740424	-4.27936	1.87428e-05	0.000970744	PDPR
ENSG00000164733	29855.9	0.316348	0.044469	7.11415	1.12601e-12	8.19124e-10	CTSB
ENSG00000256616	65.5965	-0.317226	0.104898	-3.01461	0.00257306	0.0356839	RP11-815J4.6
ENSG00000137857	3668.25	-0.317303	0.0905134	-3.50981	0.00044843	0.0108573	DUOX1
ENSG00000177042	260.958	-0.317463	0.0918362	-3.47668	0.000507666	0.0115909	TMEM80
ENSG00000189377	12205.3	0.317515	0.0733995	4.32108	1.55264e-05	0.000838132	CXCL17
ENSG00000172965	438.623	0.317857	0.102722	3.09248	0.00198493	0.0304452	MIR4435-1HG
ENSG00000133069	96.362	-0.317877	0.109392	-2.93568	0.00332813	0.042239	TMCC2
ENSG00000128512	245.404	0.318506	0.0870218	3.66606	0.000246311	0.00694009	DOCK4
ENSG00000154252	49.03	-0.318739	0.115596	-2.92063	0.00349321	0.0436202	GAL3ST2
ENSG00000138778	178.589	-0.319032	0.118032	-2.91651	0.00353974	0.0439507	CENPE
ENSG00000256612	6860.1	-0.319207	0.0802271	-3.99983	6.33867e-05	0.00246823	CYP2B7P
ENSG00000157827	699.122	0.319263	0.0868048	3.68411	0.0002295	0.0065941	FMNL2
ENSG00000133216	1578.33	-0.319763	0.0881263	-3.63561	0.000277324	0.00758682	EPHB2
ENSG00000197498	354.761	0.319868	0.0831919	3.85898	0.000113863	0.00396143	RPF2
ENSG00000102934	548.608	-0.319909	0.0901063	-3.58334	0.000339222	0.0088563	PLLP
ENSG00000170477	4327.03	-0.320333	0.11847	-2.86631	0.00415289	0.0490501	KRT4
ENSG00000178934	1562.36	0.320468	0.101056	3.18311	0.00145703	0.0245198	LGALS7B
ENSG00000185630	1542.85	-0.32052	0.09305	-3.45973	0.000540714	0.0120078	PBX1
ENSG00000091844	99.0446	0.320563	0.110749	2.90703	0.00364875	0.0447718	RGS17
ENSG00000151117	60.2658	-0.3208	0.114501	-2.88512	0.00391266	0.0471523	TMEM86A
ENSG00000115758	1145.98	0.320932	0.0901201	3.56522	0.000363547	0.00932405	ODC1
ENSG00000054967	134.019	0.320984	0.103239	3.10607	0.00189589	0.029401	RELT
ENSG00000165887	33.92	-0.321693	0.112642	-2.90405	0.00368373	0.0450928	ANKRD2
ENSG00000111602	457.043	-0.321694	0.0706815	-4.55895	5.14112e-06	0.000356184	TIMELESS
ENSG00000163453	3163.34	0.321982	0.0677273	4.7565	1.96982e-06	0.00017083	IGFBP7
ENSG00000131153	48.8362	-0.322176	0.114905	-3.02169	0.00251368	0.0351959	GINS2
ENSG00000185033	10337.8	0.322193	0.0804975	3.99678	6.42086e-05	0.00248812	SEMA4B
ENSG00000178146	402.183	0.322677	0.0965331	3.34406	0.00082561	0.0163731	RP1-232L22__B.1
ENSG00000196428	613.859	0.32269	0.0755075	4.27844	1.88209e-05	0.000971645	TSC22D2
ENSG00000162688	1098.35	-0.322788	0.0660214	-4.89488	9.83645e-07	0.000100269	AGL
ENSG00000137486	266.516	-0.322871	0.0966793	-3.37176	0.000746904	0.0152046	ARRB1
ENSG00000161638	1436.13	0.322934	0.102614	3.10614	0.00189546	0.029401	ITGA5
ENSG00000128510	2719.48	-0.323148	0.108225	-3.00833	0.00262692	0.0362103	CPA4
ENSG00000171365	299.194	-0.323541	0.0944092	-3.45961	0.000540967	0.0120078	CLCN5
ENSG00000137312	2529.97	0.323822	0.0704703	4.59585	4.30997e-06	0.000314963	FLOT1
ENSG00000188039	880.061	-0.323888	0.0988714	-3.29053	0.00100001	0.0187621	NWD1
ENSG00000137747	381.498	-0.324037	0.0742875	-4.37282	1.22653e-05	0.000693618	TMPRSS13
ENSG00000143256	840.739	0.324386	0.092957	3.4883	0.000486102	0.0112601	PFDN2
ENSG00000183044	199.859	-0.324532	0.103919	-3.16297	0.0015617	0.0258336	ABAT
ENSG00000117632	366.072	-0.324671	0.113042	-2.95849	0.00309149	0.0404658	STMN1
ENSG00000080031	676.265	0.32494	0.10794	2.95103	0.00316718	0.0410298	PTPRH
ENSG00000164951	1384.35	0.325068	0.0763072	4.26812	1.97123e-05	0.000998342	PDP1
ENSG00000148175	6267.44	0.32534	0.0657129	4.94823	7.48899e-07	8.17694e-05	STOM
ENSG00000033178	1684.27	0.325365	0.0751101	4.3357	1.45295e-05	0.000796338	UBA6
ENSG00000149485	1039.18	0.3258	0.0856618	3.79228	0.000149272	0.00482615	FADS1
ENSG00000114854	27.6403	-0.325864	0.114336	-3.14439	0.00166434	0.0269828	TNNC1
ENSG00000181274	597.682	-0.325985	0.079296	-4.12009	3.7873e-05	0.00165606	FRAT2
ENSG00000234432	19.3283	-0.325991	0.117804	-2.86983	0.00410694	0.0487954	RP11-1275H24.1
ENSG00000106278	1605.26	-0.326721	0.0856015	-3.83632	0.000124894	0.00424373	PTPRZ1
ENSG00000146670	95.5911	-0.326754	0.115431	-2.88199	0.00395166	0.0474793	CDCA5
ENSG00000165125	29.8227	-0.326957	0.117865	-2.98902	0.00279876	0.0378306	TRPV6
ENSG00000115252	17.1694	-0.327013	0.106753	-3.39821	0.000678282	0.014108	PDE1A
ENSG00000253846	206.935	0.327356	0.0930848	3.52764	0.000419281	0.0103075	PCDHGA10
ENSG00000197093	22.5836	-0.328199	0.109048	-3.34494	0.000823017	0.0163622	GAL3ST4
ENSG00000198948	131.517	-0.328217	0.111881	-2.95841	0.00309233	0.0404658	MFAP3L
ENSG00000006327	1870.13	0.328238	0.100544	3.25771	0.00112317	0.0204496	TNFRSF12A
ENSG00000025708	959.12	0.328254	0.104807	3.10521	0.00190143	0.0294583	TYMP
ENSG00000229891	34.5544	-0.328816	0.118278	-3.0353	0.00240295	0.0343058	Z83851.1
ENSG00000198691	84.2936	-0.328829	0.103767	-3.14721	0.00164834	0.0267546	ABCA4
ENSG00000163121	189.241	-0.328975	0.109817	-3.03641	0.00239416	0.0342721	NEURL3
ENSG00000156298	63.1647	-0.329011	0.112837	-2.91444	0.00356329	0.0441146	TSPAN7
ENSG00000175505	143.945	0.329113	0.104926	3.12185	0.00179716	0.0283088	CLCF1
ENSG00000100321	852.236	-0.32913	0.0943277	-3.52353	0.000425832	0.0104046	SYNGR1
ENSG00000196305	4260.6	0.329143	0.0827551	3.97241	7.11488e-05	0.00268009	IARS
ENSG00000257594	91.5878	-0.32915	0.108915	-3.02437	0.00249154	0.0350392	GALNT4
ENSG00000253276	116.258	0.329178	0.101311	3.24845	0.00116035	0.0209041	CCDC71L
ENSG00000004139	276.256	-0.329513	0.0953853	-3.46261	0.000534954	0.0119356	SARM1
ENSG00000169908	2229.83	0.329562	0.0984595	3.33711	0.00084656	0.0165425	TM4SF1
ENSG00000101255	725.702	0.32958	0.0982672	3.67383	0.000238941	0.00678986	TRIB3
ENSG00000167513	118.991	-0.329586	0.115562	-2.91799	0.00352295	0.0438376	CDT1
ENSG00000178935	571.176	-0.329839	0.0932514	-3.56445	0.000364622	0.00933665	ZNF552
ENSG00000186806	68.9167	-0.330441	0.115558	-2.97515	0.00292845	0.0389907	VSIG10L
ENSG00000183856	88.2646	-0.330444	0.117043	-3.11571	0.00183502	0.0287918	IQGAP3
ENSG00000174371	28.6447	-0.330499	0.114319	-3.08272	0.00205117	0.0310861	EXO1
ENSG00000126787	179.466	-0.330539	0.117325	-2.9737	0.00294231	0.0391063	DLGAP5
ENSG00000261799	77.5219	-0.330546	0.114682	-2.88894	0.00386538	0.0467586	RP11-283I3.6
ENSG00000272902	14.7229	-0.330576	0.11172	-3.03831	0.00237912	0.0341291	RP11-299H21.1
ENSG00000105640	109.207	0.330708	0.102114	3.24556	0.00117219	0.0210075	RPL18A
ENSG00000176974	955.042	-0.331085	0.0822474	-4.03618	5.43282e-05	0.00220425	SHMT1
ENSG00000176907	849.773	0.331214	0.102243	3.24049	0.00119325	0.0212422	C8orf4
ENSG00000145675	1249.46	-0.331577	0.0828978	-4.0069	6.15215e-05	0.00240731	PIK3R1
ENSG00000225485	2995.71	0.331861	0.0649219	5.1141	3.1524e-07	4.1017e-05	ARHGAP23
ENSG00000179743	75.6811	-0.331889	0.108587	-3.0358	0.002399	0.0342854	RP11-169K16.9
ENSG00000271147	33.7587	-0.33196	0.118383	-2.90759	0.00364223	0.0447661	RP4-769N13.6
ENSG00000158555	190.866	-0.332476	0.0963041	-3.47555	0.000509805	0.0115909	GDPD5
ENSG00000144802	1089.47	0.332495	0.0864246	3.85421	0.000116104	0.00401252	NFKBIZ
ENSG00000106397	693.062	0.332561	0.0862672	3.8464	0.000119868	0.00409906	PLOD3
ENSG00000141480	322.832	-0.332863	0.0733763	-4.56228	5.06021e-06	0.000352103	ARRB2
ENSG00000153815	2301.46	0.332933	0.0569655	5.84509	5.06282e-09	1.1412e-06	CMIP
ENSG00000185022	1164.5	0.333055	0.111116	2.9882	0.00280623	0.0378418	MAFF
ENSG00000173442	2644.47	0.333093	0.0882715	3.76423	0.000167063	0.00519161	EHBP1L1
ENSG00000088881	122.678	-0.333218	0.109856	-3.10455	0.00190568	0.0294956	EBF4
ENSG00000134802	148.109	-0.333311	0.0958812	-3.49812	0.000468546	0.0111421	SLC43A3
ENSG00000023902	77.244	0.333471	0.110794	2.99408	0.00275269	0.037461	PLEKHO1
ENSG00000228232	269.26	0.333703	0.100842	3.32899	0.000871607	0.0169286	GAPDHP1
ENSG00000013588	9728.15	0.333734	0.0742696	4.48752	7.20581e-06	0.000455817	GPRC5A
ENSG00000185386	231.93	0.333775	0.0870836	3.82918	0.000128569	0.00433597	MAPK11
ENSG00000005059	128.962	0.333869	0.0923703	3.63596	0.000276952	0.00758682	CCDC109B
ENSG00000087301	144.044	-0.334117	0.0909513	-3.68633	0.000227515	0.00656063	TXNDC16
ENSG00000110881	248.165	-0.334186	0.0956958	-3.50813	0.000451261	0.0108999	ASIC1
ENSG00000147852	938.578	0.334706	0.0653891	5.11846	3.08039e-07	4.04087e-05	VLDLR
ENSG00000042832	40.4784	-0.335026	0.116496	-3.16875	0.00153096	0.0254693	TG
ENSG00000132470	18505.2	0.335152	0.0960987	3.48198	0.000497723	0.0114946	ITGB4
ENSG00000214455	748.511	0.335248	0.066861	5.01892	5.19627e-07	6.02617e-05	RCN1P2
ENSG00000165194	312.415	-0.335259	0.107981	-3.812	0.000137847	0.00455805	PCDH19
ENSG00000076382	178.976	-0.335334	0.101375	-3.3431	0.000828475	0.0164095	SPAG5
ENSG00000167107	1087.98	-0.335792	0.0736596	-4.56848	4.91284e-06	0.000345416	ACSF2
ENSG00000111110	1682.44	-0.335865	0.0665957	-5.05017	4.41426e-07	5.31171e-05	PPM1H
ENSG00000099256	39.1924	-0.335954	0.117821	-2.9127	0.00358313	0.0442814	PRTFDC1
ENSG00000073111	342.174	-0.335961	0.101871	-3.31429	0.000918776	0.0175871	MCM2
ENSG00000113407	3300.03	0.336017	0.0768749	4.36736	1.25755e-05	0.000708656	TARS
ENSG00000163191	11141.8	0.33609	0.0700633	4.79552	1.62253e-06	0.000151853	S100A11
ENSG00000130653	112.324	-0.336294	0.118198	-2.92329	0.00346355	0.043441	PNPLA7
ENSG00000235750	310.754	0.33677	0.0857987	3.93304	8.38781e-05	0.00305087	KIAA0040
ENSG00000130766	948.835	0.3368	0.108524	3.08679	0.00202332	0.0308392	SESN2
ENSG00000166986	3024.05	0.337475	0.0838265	4.02132	5.78736e-05	0.00231552	MARS
ENSG00000129038	786.376	0.337566	0.106175	3.17157	0.00151617	0.0253021	LOXL1
ENSG00000167740	438.018	-0.337705	0.0890622	-3.78836	0.000151648	0.00488278	CYB5D2
ENSG00000155666	61.1359	-0.338033	0.111924	-3.0435	0.0023384	0.0338318	KDM8
ENSG00000065911	1821.68	0.338065	0.099229	3.39587	0.000684109	0.0141636	MTHFD2
ENSG00000038295	97.7649	-0.338611	0.117811	-3.02944	0.00245007	0.0346536	TLL1
ENSG00000159231	89.4065	-0.338716	0.111235	-3.06687	0.00216316	0.0323544	CBR3
ENSG00000082074	678.938	0.338731	0.089623	3.77073	0.000162769	0.00509777	FYB
ENSG00000196924	10460.4	0.338932	0.112312	2.98958	0.00279359	0.0377925	FLNA
ENSG00000110092	6902.72	0.339207	0.0955224	3.55209	0.000382184	0.00966268	CCND1
ENSG00000175911	10.7909	-0.339354	0.107692	-2.9241	0.0034545	0.0433955	AC127496.1
ENSG00000154734	840.417	0.339555	0.101611	3.35255	0.000800708	0.0160583	ADAMTS1
ENSG00000186481	48.272	0.339573	0.118396	2.88053	0.00397004	0.0476642	ANKRD20A5P
ENSG00000151882	257	-0.339749	0.105075	-3.25911	0.00111761	0.0203715	CCL28
ENSG00000007933	708.267	0.340406	0.108884	3.11361	0.00184812	0.028969	FMO3
ENSG00000260581	36.3292	-0.340414	0.113163	-3.29745	0.000975653	0.0184132	CTB-113P19.4
ENSG00000196104	173.289	-0.340558	0.101222	-3.33778	0.00084452	0.0165328	SPOCK3
ENSG00000215190	48.1534	-0.340858	0.118368	-2.87906	0.00398858	0.0478152	LINC00680
ENSG00000096092	369.094	-0.341277	0.0940666	-3.63239	0.00028081	0.00766908	TMEM14A
ENSG00000175906	1958.58	0.34128	0.083069	4.10335	4.07203e-05	0.00173321	ARL4D
ENSG00000052802	4351.89	0.341466	0.112975	3.00908	0.00262039	0.0362103	MSMO1
ENSG00000125772	2553.67	0.342029	0.0965604	3.53561	0.00040684	0.0100932	GPCPD1
ENSG00000147689	13644.8	0.342218	0.0913003	3.72599	0.000194551	0.00582035	FAM83A
ENSG00000187626	150.313	-0.342408	0.0888469	-3.8425	0.000121786	0.00414694	ZKSCAN4
ENSG00000173535	184.032	0.342497	0.084425	4.06953	4.71074e-05	0.0019582	TNFRSF10C
ENSG00000073737	7981	0.342867	0.0797087	4.3022	1.6911e-05	0.000887357	DHRS9
ENSG00000164543	1679.55	0.343061	0.0849431	4.04531	5.22533e-05	0.00213878	STK17A
ENSG00000272327	54.0518	0.343082	0.11492	3.06026	0.00221141	0.0326946	RP11-1002K11.1
ENSG00000049323	301.558	0.343199	0.0953144	3.57706	0.000347477	0.00899841	LTBP1
ENSG00000007171	53.6643	-0.343213	0.116125	-3.15488	0.00160565	0.0263018	NOS2
ENSG00000163067	71.5796	-0.343604	0.099083	-3.47749	0.000506126	0.0115909	ZNF2
ENSG00000156510	82.356	0.343759	0.111445	3.03868	0.00237619	0.0341291	HKDC1
ENSG00000164929	54.0704	-0.344139	0.117718	-2.94826	0.00319565	0.041145	BAALC
ENSG00000159840	5042.29	0.344353	0.0865516	3.97233	7.1172e-05	0.00268009	ZYX
ENSG00000235169	21.5461	0.344683	0.118049	2.90686	0.00365079	0.0447718	SMIM1
ENSG00000245146	20.4047	-0.344686	0.116117	-2.94319	0.00324853	0.0416671	LINC01024
ENSG00000111247	68.421	-0.34493	0.118156	-3.11658	0.00182961	0.0287351	RAD51AP1
ENSG00000102886	139.193	-0.345086	0.094438	-3.67301	0.000239707	0.00678986	GDPD3
ENSG00000269378	5980.79	0.345107	0.0780465	4.42039	9.85207e-06	0.000586143	ITGB1P1
ENSG00000198908	74.5987	-0.34536	0.112047	-3.10103	0.00192846	0.0297906	BHLHB9
ENSG00000136155	3472.31	0.345497	0.0988354	3.48944	0.000484027	0.0112601	SCEL
ENSG00000260328	32.7031	0.345599	0.112464	3.18671	0.00143903	0.0243191	RP11-416I2.1
ENSG00000169715	342.36	0.345603	0.0978484	3.53537	0.000407209	0.0100932	MT1E
ENSG00000105329	1960.95	0.345721	0.101321	3.3777	0.000730948	0.0149401	TGFB1
ENSG00000171346	17830.8	-0.345807	0.0841863	-4.11096	3.94019e-05	0.0016997	KRT15
ENSG00000231609	38.8307	-0.345883	0.117439	-3.06079	0.00220751	0.0326818	AC009501.4
ENSG00000228594	187.273	-0.346096	0.113662	-3.08888	0.00200912	0.0307046	C1orf233
ENSG00000180447	550.056	-0.346369	0.114921	-3.37208	0.000746026	0.0152046	GAS1
ENSG00000139291	424.86	-0.346441	0.0788959	-4.39817	1.09167e-05	0.000630725	TMEM19
ENSG00000184584	1494.18	0.346491	0.0790902	4.38578	1.15572e-05	0.000660579	TMEM173
ENSG00000176641	984.146	-0.346518	0.0844562	-4.11382	3.8916e-05	0.00168784	RNF152
ENSG00000011028	1404.75	-0.34737	0.103626	-3.40202	0.0006689	0.014061	MRC2
ENSG00000267365	35.0711	0.347619	0.117452	2.98448	0.00284065	0.038171	KCNJ2-AS1
ENSG00000129195	37.2197	-0.347718	0.117402	-3.00598	0.0026473	0.0363982	FAM64A
ENSG00000221890	196.894	-0.347808	0.111376	-3.19915	0.00137834	0.0235672	NPTXR
ENSG00000129538	633.29	-0.348196	0.0977043	-3.6361	0.000276793	0.00758682	RNASE1
ENSG00000166938	453.877	-0.348202	0.0712747	-4.89504	9.82874e-07	0.000100269	DIS3L
ENSG00000120471	67.5084	-0.348277	0.118444	-3.0167	0.00255539	0.0355931	TP53AIP1
ENSG00000253671	26.0348	-0.348297	0.117979	-3.05054	0.00228431	0.0332952	RP11-806O11.1
ENSG00000134533	116.288	-0.348654	0.118489	-3.06233	0.00219623	0.0326052	RERG
ENSG00000254837	153.377	-0.348703	0.095483	-3.65498	0.000257197	0.00719613	AP001372.2
ENSG00000145386	172.299	-0.348827	0.118432	-3.12409	0.00178357	0.028178	CCNA2
ENSG00000165795	4461.1	-0.348842	0.0605892	-5.77073	7.89279e-09	1.70698e-06	NDRG2
ENSG00000128272	5831.27	0.348971	0.0835476	4.17443	2.98734e-05	0.00138178	ATF4
ENSG00000085063	10292.7	0.349113	0.0562342	6.20828	5.35675e-10	1.55872e-07	CD59
ENSG00000002587	1627.36	0.349216	0.0872048	4.01614	5.91587e-05	0.00235089	HS3ST1
ENSG00000140279	926.445	-0.349363	0.108501	-3.22761	0.0012483	0.0218099	DUOX2
ENSG00000160691	6178.89	0.349708	0.0762116	4.57841	4.68525e-06	0.000333902	SHC1
ENSG00000198331	111.029	-0.349732	0.107193	-3.36271	0.000771816	0.0155961	HYLS1
ENSG00000189410	50.5596	0.349957	0.104692	3.29611	0.000980334	0.0184797	SH2D5
ENSG00000160999	26.7643	0.350123	0.11439	3.05851	0.00222439	0.0328019	SH2B2
ENSG00000162366	1349.82	0.350284	0.0993285	3.51147	0.000445637	0.010806	PDZK1IP1
ENSG00000214820	131.54	0.350308	0.0993495	3.52561	0.000422511	0.0103392	MPRIPP1
ENSG00000156689	11.609	-0.350735	0.107278	-3.44419	0.000572779	0.0125744	GLYATL2
ENSG00000100297	283.975	-0.350845	0.108676	-3.24792	0.0011625	0.0209041	MCM5
ENSG00000118257	1763.87	0.350898	0.0786621	4.46443	8.02837e-06	0.000496085	NRP2
ENSG00000108960	134.758	0.350923	0.0973147	3.61177	0.000304109	0.0081961	MMD
ENSG00000232070	16.219	-0.351004	0.111448	-3.28002	0.00103798	0.0193161	TMEM253
ENSG00000148773	555.398	-0.35107	0.117817	-3.28703	0.00101249	0.0189568	MKI67
ENSG00000139734	57.6277	-0.351213	0.115915	-3.22976	0.00123893	0.0216936	DIAPH3
ENSG00000204103	509.528	-0.351267	0.0925546	-3.81524	0.000136048	0.0045079	MAFB
ENSG00000260372	45.1938	-0.351448	0.116765	-2.94849	0.00319326	0.041145	AQP4-AS1
ENSG00000181754	147.663	-0.351679	0.108961	-3.24596	0.00117057	0.021002	AMIGO1
ENSG00000166068	481.961	0.351691	0.0818847	4.31343	1.6074e-05	0.000857496	SPRED1
ENSG00000172794	899.98	-0.351789	0.118465	-3.1133	0.0018501	0.0289717	RAB37
ENSG00000130822	82.1071	0.3519	0.118509	3.16088	0.00157294	0.0259777	PNCK
ENSG00000197261	23.593	0.351987	0.118319	3.03226	0.00242729	0.0344994	C6orf141
ENSG00000157554	19.5415	0.352105	0.109986	3.11019	0.00186965	0.0291361	ERG
ENSG00000149554	68.176	-0.352199	0.115467	-3.15755	0.00159101	0.0262116	CHEK1
ENSG00000143595	7.48144	-0.35228	0.089845	-4.2135	2.51447e-05	0.00119766	AQP10
ENSG00000115556	58.8275	-0.352925	0.118137	-3.26629	0.00108965	0.0200677	PLCD4
ENSG00000162040	34.8493	-0.352993	0.117608	-3.12279	0.00179145	0.0282467	HS3ST6
ENSG00000182718	24294.1	0.353065	0.0709591	4.97152	6.64309e-07	7.38306e-05	ANXA2
ENSG00000169504	2077.36	0.353335	0.0943088	3.73993	0.000184068	0.00559227	CLIC4
ENSG00000095970	17.2414	-0.353336	0.106474	-3.39831	0.000678029	0.014108	TREM2
ENSG00000178363	274.346	-0.353403	0.116659	-3.0507	0.00228309	0.0332952	CALML3
ENSG00000129151	693.444	-0.353428	0.105962	-3.39992	0.000674048	0.014108	BBOX1
ENSG00000164825	82.9277	0.353466	0.118306	2.94634	0.00321562	0.0413356	DEFB1
ENSG00000165732	3167.05	0.353583	0.0665536	5.31718	1.05386e-07	1.58054e-05	DDX21
ENSG00000107738	2674.68	-0.353759	0.0753558	-4.70285	2.56549e-06	0.000213965	C10orf54
ENSG00000253368	250.606	0.354257	0.112473	3.13683	0.00170783	0.0272503	TRNP1
ENSG00000104549	2545.35	0.354384	0.0831782	4.25875	2.0557e-05	0.00102811	SQLE
ENSG00000113389	99.7988	0.354458	0.117496	2.97891	0.0028928	0.0387485	NPR3
ENSG00000185875	249.582	-0.355101	0.100976	-3.50796	0.000451553	0.0108999	THNSL1
ENSG00000180251	19.8213	-0.355124	0.099644	-4.36409	1.27651e-05	0.000714307	SLC9A4
ENSG00000072422	115.097	0.355521	0.0958743	3.71233	0.000205363	0.00612034	RHOBTB1
ENSG00000128606	22.9389	-0.355794	0.109821	-3.03329	0.00241899	0.0344427	LRRC17
ENSG00000069535	103.088	-0.356009	0.112531	-3.15255	0.00161849	0.0264579	MAOB
ENSG00000150093	23476.7	0.356045	0.0837394	4.2478	2.15875e-05	0.00107294	ITGB1
ENSG00000222041	62.0607	0.356255	0.118124	2.98815	0.00280669	0.0378418	LINC00152
ENSG00000228716	286.491	-0.356316	0.104306	-3.4667	0.000526886	0.0118417	DHFR
ENSG00000112029	117.164	-0.356417	0.110536	-3.21784	0.00129158	0.0223706	FBXO5
ENSG00000148680	123.986	0.356458	0.102288	3.48075	0.000500003	0.0115137	HTR7
ENSG00000146776	152.553	-0.357073	0.0871412	-4.10975	3.96085e-05	0.00170402	ATXN7L1
ENSG00000119969	70.4438	-0.357255	0.11674	-3.08401	0.00204229	0.0309967	HELLS
ENSG00000150593	3734.44	-0.357256	0.0801142	-4.466	7.96973e-06	0.000494371	PDCD4
ENSG00000187498	77.2338	0.357914	0.116492	3.14038	0.00168729	0.0271763	COL4A1
ENSG00000133401	597.019	-0.358322	0.08359	-4.30702	1.65466e-05	0.000871091	PDZD2
ENSG00000185100	906.402	0.358383	0.0915466	3.91792	8.93149e-05	0.00320492	ADSSL1
ENSG00000196639	251.978	0.358443	0.0943807	3.80986	0.000139047	0.00457533	HRH1
ENSG00000184226	41.4158	-0.358493	0.111878	-3.39676	0.000681877	0.014154	PCDH9
ENSG00000213963	68.7549	-0.358986	0.115238	-3.12433	0.00178208	0.028178	AC074286.1
ENSG00000124593	627.734	-0.359046	0.100082	-3.6146	0.000300813	0.00813212	PRICKLE4
ENSG00000111665	45.8818	-0.359065	0.118197	-3.24489	0.00117495	0.0210099	CDCA3
ENSG00000153885	212.939	0.359349	0.100181	3.58475	0.000337407	0.00882331	KCTD15
ENSG00000139289	1172.82	0.359448	0.118244	2.95031	0.00317455	0.0410706	PHLDA1
ENSG00000064932	4700.63	0.359951	0.0886926	4.05227	5.07225e-05	0.00209217	SBNO2
ENSG00000041982	12531.9	0.359952	0.0923629	3.91069	9.20321e-05	0.00328036	TNC
ENSG00000049540	59.8601	-0.360409	0.100874	-4.26615	1.98878e-05	0.00100405	ELN
ENSG00000164849	20.0837	-0.360431	0.110856	-3.25591	0.00113028	0.0204669	GPR146
ENSG00000269837	36.299	-0.360671	0.11817	-3.03035	0.00244273	0.0346266	RP11-15H20.5
ENSG00000136114	132.765	0.360814	0.106105	3.40178	0.000669486	0.014061	THSD1
ENSG00000172575	23.8823	0.361048	0.117072	2.97705	0.0029104	0.0388474	RASGRP1
ENSG00000166869	745.725	-0.36164	0.0984237	-3.71554	0.000202772	0.0060544	CHP2
ENSG00000110777	247.946	-0.361654	0.108202	-3.36379	0.000768809	0.015555	POU2AF1
ENSG00000069702	82.166	-0.361807	0.117004	-3.14414	0.00166577	0.0269828	TGFBR3
ENSG00000251593	47.1011	0.361841	0.115053	3.10781	0.00188479	0.0293141	MSNP1
ENSG00000112964	133.403	-0.362329	0.115295	-3.20853	0.00133416	0.0229022	GHR
ENSG00000213445	735.122	0.362374	0.109339	3.27291	0.00106447	0.0196491	SIPA1
ENSG00000253200	60.1315	-0.362433	0.113062	-3.21183	0.00131892	0.0227212	RP11-582J16.5
ENSG00000101955	16.3967	0.36286	0.110584	3.38663	0.000707578	0.0145554	SRPX
ENSG00000197956	12122.5	0.363312	0.113399	3.18892	0.00142805	0.0241846	S100A6
ENSG00000158089	201.609	0.363339	0.0986541	3.68561	0.000228155	0.00656726	GALNT14
ENSG00000196159	40.6143	-0.363617	0.118413	-3.02299	0.00250291	0.0351066	FAT4
ENSG00000171067	371.191	0.364201	0.0803531	4.53527	5.75298e-06	0.000385233	C11orf24
ENSG00000175471	332.208	0.364478	0.100761	3.61147	0.000304464	0.0081961	MCTP1
ENSG00000171462	315.376	-0.365421	0.112978	-3.27424	0.00105946	0.0196018	DLK2
ENSG00000095383	2399.12	0.365555	0.073848	4.94704	7.53508e-07	8.17694e-05	TBC1D2
ENSG00000124731	29.5395	0.365643	0.116671	2.94274	0.00325317	0.0416688	TREM1
ENSG00000198805	856.709	0.365734	0.0625231	5.85751	4.69862e-09	1.07424e-06	PNP
ENSG00000137310	139.148	-0.365792	0.111492	-3.32544	0.000882794	0.0170451	TCF19
ENSG00000224152	83.7242	-0.36616	0.109677	-3.36064	0.000777628	0.0156938	AC009506.1
ENSG00000176834	508.559	-0.366222	0.074531	-4.9205	8.63243e-07	9.14923e-05	VSIG10
ENSG00000180354	555.867	-0.366345	0.083084	-4.41814	9.95516e-06	0.000590083	MTURN
ENSG00000133135	529.929	-0.366711	0.0648042	-5.67258	1.40664e-08	2.71227e-06	RNF128
ENSG00000071967	737.196	-0.366787	0.098281	-3.78252	0.000155251	0.00492984	CYBRD1
ENSG00000271380	13.1419	-0.366877	0.107725	-3.50231	0.00046125	0.0110233	RP11-307C12.12
ENSG00000062038	10138.3	0.367083	0.06387	5.74049	9.44018e-09	1.96209e-06	CDH3
ENSG00000137440	7192.19	0.367119	0.0882435	4.15367	3.27181e-05	0.00148335	FGFBP1
ENSG00000100784	290.175	-0.367552	0.0846279	-4.34733	1.37805e-05	0.000763124	RPS6KA5
ENSG00000142910	6378.72	0.368002	0.114833	3.15103	0.00162695	0.0265395	TINAGL1
ENSG00000138449	618.24	-0.368413	0.0734045	-5.03748	4.71689e-07	5.59179e-05	SLC40A1
ENSG00000184307	171.475	-0.368498	0.0970775	-3.80819	0.000139988	0.00459091	ZDHHC23
ENSG00000161544	46.6118	-0.368684	0.118372	-3.01732	0.00255022	0.035583	CYGB
ENSG00000063180	385.437	-0.370189	0.0949309	-3.94578	7.95394e-05	0.00292632	CA11
ENSG00000169891	460.835	-0.37047	0.0777625	-4.78242	1.73198e-06	0.000158392	REPS2
ENSG00000128422	4601.67	0.370541	0.117763	3.13782	0.00170209	0.0272218	KRT17
ENSG00000005379	209.689	-0.370583	0.107042	-3.57899	0.000344931	0.00895027	BZRAP1
ENSG00000137642	1671.2	-0.370653	0.0842648	-4.39907	1.08714e-05	0.000630384	SORL1
ENSG00000205542	10330.3	0.370991	0.0922468	4.01304	5.99417e-05	0.00236866	TMSB4X
ENSG00000111206	172.972	-0.371001	0.115942	-3.35176	0.000802998	0.0160841	FOXM1
ENSG00000167553	4107.64	0.371236	0.0630759	5.8858	3.96144e-09	9.32337e-07	TUBA1C
ENSG00000108924	27.6732	-0.371392	0.115678	-3.39872	0.000677023	0.014108	HLF
ENSG00000259153	82.1055	0.371547	0.115946	3.16381	0.00155717	0.0258336	RP6-65G23.3
ENSG00000184047	46.4166	-0.37155	0.11126	-3.27457	0.00105824	0.0196018	DIABLO
ENSG00000111325	15.7504	-0.371779	0.11689	-3.26812	0.00108264	0.0199615	OGFOD2
ENSG00000254343	46.5464	-0.371896	0.117949	-3.17993	0.00147308	0.0246861	RP11-760H22.2
ENSG00000075624	36204.5	0.371999	0.0867155	4.2817	1.85469e-05	0.000963716	ACTB
ENSG00000101144	449.647	-0.372367	0.0832305	-4.47971	7.47448e-06	0.000470951	BMP7
ENSG00000172197	1042.4	-0.372453	0.0711162	-5.24831	1.53499e-07	2.15491e-05	MBOAT1
ENSG00000178568	229.183	-0.372583	0.0978642	-3.77492	0.000160061	0.00505249	ERBB4
ENSG00000181143	5979.4	-0.37284	0.108255	-3.52693	0.000420407	0.0103193	MUC16
ENSG00000187840	743.621	0.373015	0.105807	3.50103	0.000463468	0.0110542	EIF4EBP1
ENSG00000168003	3884.71	0.373533	0.108493	3.42525	0.000614224	0.0131947	SLC3A2
ENSG00000186153	136.719	-0.374136	0.102473	-3.6828	0.00023069	0.00661641	WWOX
ENSG00000125977	1463.15	0.374314	0.078001	4.80191	1.57158e-06	0.000148826	EIF2S2
ENSG00000112320	283.7	-0.37459	0.110078	-3.42316	0.000618983	0.0132436	SOBP
ENSG00000166250	65.7852	0.374964	0.116079	3.13955	0.00169205	0.0271763	CLMP
ENSG00000150471	23.466	-0.375217	0.112419	-3.47737	0.00050635	0.0115909	LPHN3
ENSG00000182389	44.8879	-0.375412	0.115998	-3.49593	0.000472405	0.0111788	CACNB4
ENSG00000224023	16.5315	-0.375554	0.117826	-3.30053	0.000965017	0.0183204	RP11-383C5.4
ENSG00000138131	5624.26	-0.375664	0.0816654	-4.60943	4.03771e-06	0.00030196	LOXL4
ENSG00000105355	2804.99	0.375868	0.0616902	6.09386	1.10223e-09	2.84517e-07	PLIN3
ENSG00000183734	50.4985	-0.376132	0.112552	-3.4675	0.000525331	0.0118248	ASCL2
ENSG00000166436	153.496	-0.376714	0.105936	-3.56188	0.000368206	0.00938339	TRIM66
ENSG00000161647	46.5951	0.376845	0.1183	3.19144	0.00141564	0.0240509	MPP3
ENSG00000185010	94.0157	-0.376855	0.108976	-3.44889	0.000562894	0.0124085	F8
ENSG00000104689	549.345	0.377154	0.0805616	4.6788	2.88558e-06	0.000232064	TNFRSF10A
ENSG00000043039	395.004	0.377214	0.0839375	4.5312	5.86497e-06	0.000390209	BARX2
ENSG00000115841	130.604	-0.377482	0.103101	-3.6784	0.000234699	0.00669541	RMDN2
ENSG00000185745	108.617	-0.378285	0.101384	-3.73401	0.000188452	0.00567982	IFIT1
ENSG00000179044	47.5275	-0.378346	0.118423	-3.3398	0.000838399	0.0165169	EXOC3L1
ENSG00000138160	324.788	-0.378375	0.102499	-3.73982	0.000184149	0.00559227	KIF11
ENSG00000149948	213.654	0.378384	0.103505	3.67216	0.000240513	0.00680064	HMGA2
ENSG00000003989	315.791	-0.378405	0.101186	-3.78788	0.000151938	0.00488278	SLC7A2
ENSG00000233622	233.874	-0.378602	0.10932	-3.51675	0.000436858	0.0106415	CYP2T2P
ENSG00000119703	110.672	-0.379183	0.114904	-3.36754	0.00075842	0.0153837	ZC2HC1C
ENSG00000117461	2497.12	-0.379651	0.0848209	-4.4893	7.1458e-06	0.000453815	PIK3R3
ENSG00000163590	1560.24	-0.379703	0.083603	-4.55745	5.17778e-06	0.000357006	PPM1L
ENSG00000080986	89.9263	-0.379766	0.117949	-3.33833	0.000842828	0.0165302	NDC80
ENSG00000123191	2803.06	-0.380076	0.0878268	-4.33902	1.43119e-05	0.000789821	ATP7B
ENSG00000118804	28.4624	0.380561	0.118475	3.24144	0.00118926	0.0211947	FAM47E-STBD1
ENSG00000133943	1437.08	-0.38066	0.0732844	-5.20415	1.94883e-07	2.68872e-05	C14orf159
ENSG00000106070	295.428	0.38089	0.108248	3.49962	0.00046592	0.0110961	GRB10
ENSG00000102243	255.594	-0.381064	0.102242	-3.73188	0.000190054	0.00570661	VGLL1
ENSG00000117016	54.9148	0.382209	0.1183	3.20928	0.00133069	0.0228748	RIMS3
ENSG00000140835	406.983	-0.382337	0.106392	-3.61481	0.000300565	0.00813212	CHST4
ENSG00000166669	184.816	-0.382365	0.100924	-3.7717	0.000162142	0.00509145	ATF7IP2
ENSG00000183718	197.508	-0.382652	0.0918423	-4.19418	2.73859e-05	0.00128035	TRIM52
ENSG00000148426	771	0.383193	0.0916087	4.17148	3.02621e-05	0.00139171	PROSER2
ENSG00000153802	894.411	0.383198	0.0861096	4.45281	8.47527e-06	0.000521685	TMPRSS11D
ENSG00000089685	145.538	-0.383302	0.118504	-3.4793	0.000502731	0.0115599	BIRC5
ENSG00000128283	928.21	0.38338	0.0845536	4.52993	5.90043e-06	0.000390209	CDC42EP1
ENSG00000166828	121.787	-0.383433	0.118399	-3.34058	0.000836025	0.0164978	SCNN1G
ENSG00000135374	246.062	-0.383499	0.0923334	-4.16858	3.06502e-05	0.00140552	ELF5
ENSG00000142273	730.646	0.383709	0.0998171	3.8305	0.000127881	0.00432686	CBLC
ENSG00000176170	416.52	0.383849	0.110193	3.43937	0.00058308	0.0126961	SPHK1
ENSG00000162144	1125.39	-0.384289	0.0821905	-4.68167	2.84541e-06	0.000231952	CYB561A3
ENSG00000069399	1314.85	0.384732	0.0905686	4.2345	2.29061e-05	0.00111765	BCL3
ENSG00000100196	96.2857	0.384817	0.111971	3.42951	0.000604677	0.0130246	KDELR3
ENSG00000183010	697.05	0.38501	0.108655	3.53148	0.000413248	0.0101905	PYCR1
ENSG00000087494	4556.76	0.385056	0.0937731	4.09179	4.28047e-05	0.00180276	PTHLH
ENSG00000235097	9.80357	-0.385111	0.100878	-4.19858	2.68588e-05	0.00126426	LINC00330
ENSG00000055163	1275.11	-0.385227	0.072582	-5.31669	1.05672e-07	1.58054e-05	CYFIP2
ENSG00000272761	404.794	-0.38546	0.116499	-3.48931	0.000484277	0.0112601	RP11-572C15.6
ENSG00000138772	1230.49	0.38551	0.0964325	3.98386	6.78047e-05	0.00260083	ANXA3
ENSG00000115616	38.9442	-0.385768	0.116799	-3.46198	0.000536222	0.0119356	SLC9A2
ENSG00000153446	98.9528	-0.387199	0.118475	-3.23256	0.00122686	0.0215528	C16orf89
ENSG00000058085	20000.9	0.387883	0.0996449	3.85903	0.00011384	0.00396143	LAMC2
ENSG00000065485	212.671	0.388507	0.0930934	4.17364	2.9977e-05	0.00138257	PDIA5
ENSG00000169562	70.795	-0.388549	0.117688	-3.46636	0.000527563	0.0118417	GJB1
ENSG00000122952	247.693	-0.388617	0.115322	-3.48123	0.000499122	0.01151	ZWINT
ENSG00000196136	62.7171	0.389437	0.112271	3.22014	0.00128129	0.0222164	SERPINA3
ENSG00000135318	168.118	0.3903	0.118094	3.22655	0.00125293	0.0218669	NT5E
ENSG00000168497	457.266	-0.390342	0.115708	-3.43988	0.000581963	0.012689	SDPR
ENSG00000099194	10274.6	0.39052	0.106228	3.65432	0.000257865	0.00720223	SCD
ENSG00000112902	648.426	-0.390755	0.0706868	-5.54635	2.91696e-08	5.24528e-06	SEMA5A
ENSG00000174125	234.655	-0.390978	0.10458	-3.74578	0.000179834	0.00548204	TLR1
ENSG00000176153	2538.83	-0.391687	0.0775095	-5.06652	4.05154e-07	5.02643e-05	GPX2
ENSG00000157404	167.201	-0.391777	0.117722	-3.49645	0.000471486	0.0111788	KIT
ENSG00000167550	23.3604	0.391812	0.116141	3.42489	0.000615055	0.0131948	RHEBL1
ENSG00000128965	376.716	0.391875	0.111065	3.49566	0.000472886	0.0111788	CHAC1
ENSG00000184575	2042.81	0.391881	0.0993797	3.93503	8.31874e-05	0.00303957	XPOT
ENSG00000197872	146.288	-0.392021	0.101129	-3.92423	8.70094e-05	0.00313626	FAM49A
ENSG00000115641	1798.98	0.392116	0.0612209	6.40892	1.46552e-10	4.78656e-08	FHL2
ENSG00000110799	45.3081	-0.392229	0.118418	-3.34718	0.000816372	0.0162705	VWF
ENSG00000108947	56.2211	-0.392651	0.117743	-3.41406	0.000640013	0.0136026	EFNB3
ENSG00000233901	294.09	0.393494	0.0912113	4.31763	1.57713e-05	0.000846992	RP11-65J3.1
ENSG00000070669	891.434	0.394049	0.115886	3.33091	0.000865626	0.0168739	ASNS
ENSG00000125089	501.285	0.394529	0.104381	3.75785	0.00017138	0.00531545	SH3TC1
ENSG00000153923	50.3331	0.394732	0.116944	3.20822	0.0013356	0.0229022	CLCA3P
ENSG00000223573	225.393	-0.394738	0.0878288	-4.50162	6.7437e-06	0.000431704	TINCR
ENSG00000215458	105.945	-0.394747	0.117903	-3.39941	0.000675313	0.014108	AP001053.11
ENSG00000214822	10.2359	0.395004	0.103955	3.7458	0.000179822	0.00548204	KRT16P3
ENSG00000103316	530.426	-0.395418	0.0904781	-4.38113	1.18065e-05	0.000672425	CRYM
ENSG00000159403	195.208	0.395639	0.10332	3.82456	0.000131006	0.00437925	C1R
ENSG00000164054	3614.25	0.395955	0.0719843	5.49541	3.89807e-08	6.70803e-06	SHISA5
ENSG00000111981	16.1255	0.396224	0.0907468	4.37797	1.19787e-05	0.000679814	ULBP1
ENSG00000101447	242.859	-0.396318	0.107784	-3.73868	0.000184992	0.00560722	FAM83D
ENSG00000147889	611.231	0.397351	0.0934702	4.2406	2.22927e-05	0.00109776	CDKN2A
ENSG00000254528	40.8828	-0.397627	0.117557	-3.37563	0.00073648	0.015034	RP11-728F11.4
ENSG00000176890	132.46	-0.398329	0.115871	-3.5403	0.000399677	0.00995673	TYMS
ENSG00000101670	198.996	0.39863	0.117053	3.34427	0.000824999	0.0163731	LIPG
ENSG00000135773	46.5632	-0.399189	0.118378	-3.33048	0.000866978	0.0168797	CAPN9
ENSG00000171223	4171.01	0.399372	0.0944227	4.2202	2.44086e-05	0.00117308	JUNB
ENSG00000197747	4786.6	0.399437	0.0949793	4.19373	2.74406e-05	0.00128035	S100A10
ENSG00000175611	54.5197	-0.399537	0.114964	-3.39801	0.000678776	0.014108	LINC00476
ENSG00000034510	13716.1	0.39993	0.0961169	4.14664	3.37389e-05	0.00151727	TMSB10
ENSG00000226549	139.266	0.400346	0.11752	3.40674	0.000657438	0.013874	SCDP1
ENSG00000184009	48852.1	0.40046	0.0779038	5.13477	2.82486e-07	3.76742e-05	ACTG1
ENSG00000272636	45.8476	0.402413	0.118492	3.32594	0.000881219	0.0170451	DOC2B
ENSG00000115041	70.2131	-0.402517	0.117259	-3.49422	0.00047545	0.0111837	KCNIP3
ENSG00000171766	103.857	-0.402815	0.110556	-3.69535	0.00021958	0.00639614	GATM
ENSG00000106415	199.68	-0.402846	0.0981731	-4.12249	3.74803e-05	0.0016479	GLCCI1
ENSG00000110693	78.9243	-0.40409	0.118465	-3.50217	0.000461485	0.0110233	SOX6
ENSG00000188766	11.017	0.404115	0.1064	3.45805	0.000544095	0.0120605	SPRED3
ENSG00000135604	63.4834	0.404187	0.117156	3.44027	0.000581143	0.012689	STX11
ENSG00000186204	451.801	-0.404291	0.0894179	-4.55665	5.19759e-06	0.000357006	CYP4F12
ENSG00000112559	684.517	0.405247	0.0875013	4.62448	3.75532e-06	0.000286191	MDFI
ENSG00000120729	13.6633	-0.405734	0.105397	-4.32069	1.55539e-05	0.000838132	MYOT
ENSG00000168481	87.7612	-0.406601	0.118084	-3.49397	0.000475889	0.0111837	LGI3
ENSG00000146122	132.148	-0.406611	0.10875	-3.85837	0.000114148	0.00396274	DAAM2
ENSG00000214185	54.9775	0.407221	0.113165	3.60619	0.000310722	0.00828799	XPOTP1
ENSG00000117724	452.134	-0.407504	0.116338	-3.73805	0.00018545	0.00561046	CENPF
ENSG00000168389	344.241	0.408369	0.0994379	4.08862	4.33944e-05	0.00181563	MFSD2A
ENSG00000131781	359.15	-0.40905	0.0871002	-4.71672	2.39682e-06	0.000203323	FMO5
ENSG00000137070	42.5244	-0.409597	0.116581	-3.58598	0.00033581	0.0087959	IL11RA
ENSG00000124749	249.991	-0.409841	0.106153	-3.89973	9.62985e-05	0.00340965	COL21A1
ENSG00000227001	13.8187	-0.410153	0.116162	-3.5122	0.00044442	0.0107929	NBPF2P
ENSG00000124116	59.1181	0.410673	0.115479	3.4906	0.000481942	0.0112601	WFDC3
ENSG00000198142	882.578	0.412126	0.0772313	5.34592	8.99579e-08	1.38431e-05	SOWAHC
ENSG00000180871	30.8556	-0.412416	0.115966	-3.62348	0.000290662	0.00791114	CXCR2
ENSG00000144063	371.506	0.412479	0.114505	3.5961	0.000323026	0.00858756	MALL
ENSG00000136828	513.845	-0.412491	0.0757202	-5.46215	4.70392e-08	7.92437e-06	RALGPS1
ENSG00000171408	58.2928	-0.412839	0.113765	-3.58946	0.000331361	0.00869848	PDE7B
ENSG00000176387	3873.71	-0.413117	0.118513	-3.69539	0.00021955	0.00639614	HSD11B2
ENSG00000196218	273.293	-0.414004	0.102016	-4.08832	4.34507e-05	0.00181563	RYR1
ENSG00000110723	714.609	-0.41417	0.0820641	-5.06082	4.17457e-07	5.13922e-05	EXPH5
ENSG00000176971	104.408	-0.414273	0.115396	-3.65292	0.000259274	0.00722897	FIBIN
ENSG00000165821	92.2911	-0.414422	0.118463	-3.59318	0.000326671	0.00865569	SALL2
ENSG00000248144	1204.03	-0.415987	0.104504	-4.0092	6.09256e-05	0.00239571	ADH1C
ENSG00000135744	14.6231	0.417335	0.105756	3.55064	0.000384295	0.00970073	AGT
ENSG00000005884	10222.1	0.417696	0.0849037	4.90476	9.35414e-07	9.6583e-05	ITGA3
ENSG00000102359	1703.33	0.417769	0.0774421	5.39824	6.72962e-08	1.06635e-05	SRPX2
ENSG00000135069	1114.27	0.417847	0.114646	3.63633	0.000276548	0.00758682	PSAT1
ENSG00000184709	483.682	-0.418364	0.118156	-3.63927	0.000273407	0.00753117	LRRC26
ENSG00000214456	87.3886	0.419175	0.116775	3.54689	0.000389804	0.00980885	PLIN5
ENSG00000113739	397.929	0.419906	0.10428	4.09986	4.13406e-05	0.0017503	STC2
ENSG00000165092	19450.7	-0.419959	0.087976	-4.81039	1.50639e-06	0.000144361	ALDH1A1
ENSG00000115840	842.455	-0.420084	0.0647834	-6.49153	8.49703e-11	3.02192e-08	SLC25A12
ENSG00000151651	454.124	0.4203	0.116122	3.5068	0.000453523	0.0109205	ADAM8
ENSG00000157557	6312.7	0.420393	0.051102	8.22453	1.95961e-16	3.48462e-13	ETS2
ENSG00000166391	36.9751	-0.421782	0.106252	-4.19555	2.72204e-05	0.00127752	MOGAT2
ENSG00000273033	134.864	-0.422565	0.101826	-4.20661	2.59229e-05	0.00123037	RP11-67L2.2
ENSG00000143416	4054.59	-0.422675	0.0823308	-5.14329	2.69974e-07	3.63081e-05	SELENBP1
ENSG00000182752	17.5868	0.422992	0.10545	4.14619	3.38052e-05	0.00151727	PAPPA
ENSG00000180730	149.323	-0.423177	0.111528	-3.92598	8.63758e-05	0.00312068	SHISA2
ENSG00000186074	57.4552	-0.424528	0.117627	-3.78576	0.000153237	0.00489817	CD300LF
ENSG00000105825	1021.84	0.424956	0.0915302	4.62902	3.67401e-06	0.000281334	TFPI2
ENSG00000108852	38.2155	-0.425266	0.112436	-4.10083	4.11671e-05	0.00174758	MPP2
ENSG00000242550	55.664	-0.425329	0.118346	-3.7856	0.000153335	0.00489817	SERPINB10
ENSG00000172403	40.5727	-0.425332	0.118035	-3.657	0.000255189	0.007165	SYNPO2
ENSG00000168461	2214.91	0.426362	0.0661743	6.44915	1.12477e-10	3.82996e-08	RAB31
ENSG00000178999	69.7903	-0.426388	0.11841	-3.86903	0.000109269	0.00382658	AURKB
ENSG00000175538	366.778	-0.426578	0.0900807	-4.75385	1.99584e-06	0.00017083	KCNE3
ENSG00000135919	383.7	0.42681	0.118357	3.52598	0.000421911	0.0103392	SERPINE2
ENSG00000154188	188.026	-0.427377	0.114736	-3.85026	0.000117991	0.00404353	ANGPT1
ENSG00000144158	337.241	0.427479	0.0872819	4.91297	8.97071e-07	9.32255e-05	RP11-395L14.17
ENSG00000107984	641.466	0.427934	0.114592	3.75241	0.000175144	0.00539038	DKK1
ENSG00000093009	41.9668	-0.429557	0.114134	-4.00777	6.12957e-05	0.00240435	CDC45
ENSG00000196344	3074.86	-0.429568	0.075766	-5.69137	1.26025e-08	2.45965e-06	ADH7
ENSG00000134013	768.017	0.429578	0.117313	3.60739	0.00030929	0.00826356	LOXL2
ENSG00000091409	8056.49	0.431011	0.0687515	6.2699	3.61272e-10	1.0707e-07	ITGA6
ENSG00000228612	92.2065	0.431449	0.106483	4.03117	5.54994e-05	0.00223205	HK2P1
ENSG00000071054	3494.72	0.432211	0.0619911	6.96978	3.17435e-12	2.03209e-09	MAP4K4
ENSG00000246985	12.5478	0.432587	0.103954	3.91398	9.07878e-05	0.00324323	SOCS2-AS1
ENSG00000101333	622.98	-0.433006	0.0830431	-5.24039	1.60237e-07	2.22994e-05	PLCB4
ENSG00000170465	16.7461	0.433368	0.0866714	4.01207	6.01883e-05	0.00237255	KRT6C
ENSG00000163993	10962.1	0.434431	0.100587	4.29674	1.7333e-05	0.000906527	S100P
ENSG00000167972	105.037	-0.434563	0.1099	-3.9786	6.93225e-05	0.00263524	ABCA3
ENSG00000089327	266.693	0.434607	0.0860404	5.0522	4.36751e-07	5.29527e-05	FXYD5
ENSG00000003137	308.583	0.434633	0.116991	3.88342	0.000102999	0.00363083	CYP26B1
ENSG00000166897	440.052	0.435491	0.110309	3.96238	7.42058e-05	0.00276184	ELFN2
ENSG00000075673	21936.9	-0.436179	0.0973442	-4.62183	3.80368e-06	0.000288503	ATP12A
ENSG00000183484	11.0366	0.437027	0.102126	3.94739	7.90063e-05	0.0029134	GPR132
ENSG00000118263	540.196	0.438944	0.0967901	4.53585	5.73732e-06	0.000385233	KLF7
ENSG00000178538	90.5835	-0.439059	0.117878	-3.81663	0.000135289	0.00449204	CA8
ENSG00000261175	41.7507	0.439253	0.115176	3.77153	0.000162249	0.00509145	CTD-2015G9.2
ENSG00000133106	45.3473	-0.439458	0.116473	-3.82043	0.000133221	0.00443259	EPSTI1
ENSG00000122420	429.163	-0.440641	0.108787	-4.14464	3.40353e-05	0.00151727	PTGFR
ENSG00000154080	1701.41	-0.440896	0.0973317	-4.56813	4.92095e-06	0.000345416	CHST9
ENSG00000115602	753.985	0.441738	0.116857	3.50666	0.000453771	0.0109205	IL1RL1
ENSG00000090382	135.737	-0.442451	0.105621	-4.20432	2.61866e-05	0.00123626	LYZ
ENSG00000105371	64.4678	-0.44277	0.114877	-3.90586	9.38904e-05	0.00333916	ICAM4
ENSG00000225969	30.3583	0.443015	0.118503	3.72597	0.000194569	0.00582035	LINC00035
ENSG00000154175	525.354	-0.443497	0.0960998	-4.66219	3.12861e-06	0.000249105	ABI3BP
ENSG00000139998	1389.31	-0.443961	0.0671438	-6.63626	3.21737e-11	1.28727e-08	RAB15
ENSG00000106123	133.987	-0.444031	0.104038	-4.3078	1.64888e-05	0.000870915	EPHB6
ENSG00000159399	1999.85	0.444528	0.0885548	5.00376	5.62235e-07	6.33662e-05	HK2
ENSG00000136997	1376.65	0.444702	0.0788472	5.63971	1.70334e-08	3.20709e-06	MYC
ENSG00000183696	1118.25	0.44591	0.118485	3.54192	0.000397226	0.00993315	UPP1
ENSG00000125384	38.8146	-0.446702	0.117883	-3.8223	0.000132212	0.00440816	PTGER2
ENSG00000163520	800.332	-0.447102	0.0939505	-4.77834	1.76752e-06	0.000159816	FBLN2
ENSG00000227051	108.205	-0.447269	0.113781	-3.98342	6.79296e-05	0.00260083	C14orf132
ENSG00000109193	100.069	-0.447421	0.118466	-3.96808	7.24535e-05	0.00271556	SULT1E1
ENSG00000162931	42.83	0.447685	0.118484	3.75563	0.000172904	0.005342	TRIM17
ENSG00000168067	156.17	-0.449203	0.105567	-4.32211	1.54546e-05	0.000838132	MAP4K2
ENSG00000138759	331.432	-0.450346	0.110092	-4.1514	3.30451e-05	0.00149394	FRAS1
ENSG00000187889	226.106	-0.452496	0.0848476	-5.36831	7.94769e-08	1.24701e-05	C1orf168
ENSG00000121621	69.5366	-0.453434	0.118227	-3.98196	6.83506e-05	0.00261038	KIF18A
ENSG00000151617	132.774	0.45357	0.105257	4.27575	1.90499e-05	0.000980304	EDNRA
ENSG00000186529	530.203	-0.454852	0.103765	-4.43048	9.40237e-06	0.000563579	CYP4F3
ENSG00000175183	123.101	0.455551	0.102707	4.43817	9.07285e-06	0.000554206	CSRP2
ENSG00000009765	352.426	-0.456241	0.100968	-4.5523	5.30621e-06	0.000361543	IYD
ENSG00000069812	704.586	0.456319	0.0902637	5.04669	4.49518e-07	5.36873e-05	HES2
ENSG00000176014	2409.7	0.457622	0.0755239	6.05381	1.4146e-09	3.53738e-07	TUBB6
ENSG00000255031	92.5127	-0.457696	0.109934	-4.21537	2.49373e-05	0.00119479	RP11-802E16.3
ENSG00000106105	2423.81	0.457998	0.102563	4.44486	8.79507e-06	0.000539296	GARS
ENSG00000110888	267.754	0.45804	0.0971152	4.70274	2.56693e-06	0.000213965	CAPRIN2
ENSG00000119714	137.005	0.458068	0.113694	3.94873	7.8566e-05	0.00290386	GPR68
ENSG00000272796	116.151	-0.458413	0.117463	-3.98859	6.64674e-05	0.00256943	RP1-74M1.3
ENSG00000171227	944.263	-0.459537	0.0848633	-5.44981	5.04242e-08	8.28162e-06	TMEM37
ENSG00000157703	93.3413	-0.459632	0.105261	-4.43595	9.16658e-06	0.0005575	SVOPL
ENSG00000197838	421.275	-0.460946	0.109751	-4.91402	8.92291e-07	9.32255e-05	CYP2A13
ENSG00000117525	11195.5	0.463663	0.0795534	5.82022	5.87719e-09	1.30637e-06	F3
ENSG00000157168	184.888	0.463816	0.11469	4.03802	5.39041e-05	0.00220072	NRG1
ENSG00000073008	753.898	0.465301	0.0894171	5.19319	2.06716e-07	2.8276e-05	PVR
ENSG00000164920	177.448	-0.46649	0.104659	-4.47732	7.55862e-06	0.000474385	OSR2
ENSG00000213903	599.941	0.466679	0.0988184	4.71635	2.40115e-06	0.000203323	LTB4R
ENSG00000123405	27.4837	0.467375	0.114947	3.98728	6.68343e-05	0.00257739	NFE2
ENSG00000103044	3298.66	0.467571	0.093257	5.01278	5.36491e-07	6.17698e-05	HAS3
ENSG00000168309	35.2165	-0.467648	0.110318	-4.54253	5.55822e-06	0.000375332	FAM107A
ENSG00000103257	4621.8	0.46797	0.118489	3.85081	0.000117728	0.00404353	SLC7A5
ENSG00000182326	167.01	0.468323	0.111691	4.131	3.61182e-05	0.00160565	C1S
ENSG00000175873	48.4161	-0.468512	0.112086	-4.15586	3.24068e-05	0.0014776	AC004840.9
ENSG00000101384	1492.19	0.468723	0.087669	5.34195	9.19499e-08	1.40149e-05	JAG1
ENSG00000075618	3732.29	0.469263	0.0974534	4.79255	1.64671e-06	0.000153133	FSCN1
ENSG00000161905	9979.53	-0.469349	0.0939846	-5.00801	5.49957e-07	6.24221e-05	ALOX15
ENSG00000174370	63.3356	-0.471183	0.116408	-4.1161	3.85339e-05	0.00168037	C11orf45
ENSG00000073756	344.801	0.472052	0.117246	3.98523	6.74158e-05	0.00259356	PTGS2
ENSG00000135362	857.703	-0.473007	0.102601	-4.63094	3.64012e-06	0.00028108	PRR5L
ENSG00000135476	98.0808	-0.47409	0.117814	-4.12498	3.70773e-05	0.00163467	ESPL1
ENSG00000134258	2987.63	-0.474938	0.102212	-4.71145	2.45964e-06	0.000207179	VTCN1
ENSG00000187653	4507.12	0.478524	0.0991226	4.81331	1.48451e-06	0.000143122	TMSB4XP8
ENSG00000135596	109.871	0.478864	0.113191	4.18655	2.83223e-05	0.00131383	MICAL1
ENSG00000167964	304.813	-0.481034	0.0989611	-4.87871	1.06784e-06	0.000106147	RAB26
ENSG00000182118	53.6583	0.481169	0.11547	4.15519	3.25018e-05	0.00147772	FAM89A
ENSG00000246763	15.489	-0.48145	0.115898	-4.21471	2.50098e-05	0.00119479	RGMB-AS1
ENSG00000151012	799.967	0.482032	0.1179	4.04765	5.17343e-05	0.00212296	SLC7A11
ENSG00000167460	11061	0.483376	0.0840342	5.74094	9.41503e-09	1.96209e-06	TPM4
ENSG00000168646	273.446	-0.484821	0.115894	-4.23215	2.31471e-05	0.00112598	AXIN2
ENSG00000116852	71.2051	0.48501	0.117545	3.95014	7.81069e-05	0.00289357	KIF21B
ENSG00000137135	37.0864	-0.485586	0.11817	-4.26995	1.95516e-05	0.000998342	ARHGEF39
ENSG00000164379	1221.25	-0.485621	0.0947393	-5.1545	2.54311e-07	3.44915e-05	FOXQ1
ENSG00000077238	2962.47	0.485743	0.0721193	6.72871	1.71177e-11	7.60976e-09	IL4R
ENSG00000143412	57.1452	-0.487498	0.11694	-4.35079	1.3565e-05	0.000756426	ANXA9
ENSG00000135423	56.9884	-0.487805	0.11828	-4.24607	2.17555e-05	0.00107794	GLS2
ENSG00000135451	47.7987	-0.488051	0.118146	-4.59762	4.27337e-06	0.000313721	TROAP
ENSG00000165071	176.431	-0.489709	0.115865	-4.31139	1.62235e-05	0.000859738	TMEM71
ENSG00000156299	338.751	0.491609	0.089918	5.44879	5.07122e-08	8.28162e-06	TIAM1
ENSG00000005882	678.748	-0.492263	0.076356	-6.45409	1.08874e-10	3.78787e-08	PDK2
ENSG00000115221	3678.43	0.492475	0.0794828	6.18908	6.05145e-10	1.72942e-07	ITGB6
ENSG00000066382	41.3229	-0.494812	0.118123	-4.31597	1.589e-05	0.000850514	MPPED2
ENSG00000163687	12.9419	-0.497632	0.11088	-5.03072	4.88646e-07	5.75021e-05	DNASE1L3
ENSG00000125148	1948.66	0.500893	0.101693	4.89145	1.00098e-06	0.000101391	MT2A
ENSG00000103184	64.2526	-0.501294	0.115683	-4.57575	4.7451e-06	0.000336021	SEC14L5
ENSG00000178726	857.413	0.504419	0.110385	4.50883	6.51864e-06	0.000418973	THBD
ENSG00000095596	5522.91	-0.505608	0.11676	-4.36636	1.26332e-05	0.000709411	CYP26A1
ENSG00000118785	268.145	0.505836	0.108712	4.41392	1.01516e-05	0.000597303	SPP1
ENSG00000273081	26.5034	-0.506336	0.113736	-4.58743	4.48746e-06	0.000323613	RP4-813F11.4
ENSG00000165548	1480.76	-0.507346	0.0864724	-5.89487	3.74973e-09	8.95682e-07	TMEM63C
ENSG00000079385	1795.69	0.507406	0.109504	4.5522	5.30884e-06	0.000361543	CEACAM1
ENSG00000064300	772.606	-0.508308	0.110852	-4.69639	2.64804e-06	0.000219582	NGFR
ENSG00000254332	874.177	0.508362	0.091038	5.58413	2.34871e-08	4.33826e-06	GS1-44D20.1
ENSG00000142945	158.848	-0.510002	0.117363	-4.59156	4.39941e-06	0.000320037	KIF2C
ENSG00000016602	5672.54	0.511304	0.0891475	5.72454	1.03714e-08	2.128e-06	CLCA4
ENSG00000116285	1691.37	0.51211	0.106713	4.77902	1.76151e-06	0.000159816	ERRFI1
ENSG00000109321	151.793	0.512657	0.114839	4.34969	1.3633e-05	0.000757577	AREG
ENSG00000155846	336.737	-0.512882	0.106015	-4.86313	1.15546e-06	0.000113448	PPARGC1B
ENSG00000079215	140.867	-0.515034	0.115663	-4.61743	3.88515e-06	0.000293292	SLC1A3
ENSG00000171236	2898.96	0.515216	0.0967229	5.31025	1.09475e-07	1.62225e-05	LRG1
ENSG00000143891	207.601	-0.51538	0.0943732	-5.54108	3.00611e-08	5.28678e-06	GALM
ENSG00000185201	1066.25	0.516181	0.0800925	6.43922	1.20086e-10	4.00388e-08	IFITM2
ENSG00000197457	138.391	0.516471	0.111803	4.54959	5.3751e-06	0.000364505	STMN3
ENSG00000076555	340.807	-0.516688	0.0981734	-5.30007	1.15759e-07	1.69964e-05	ACACB
ENSG00000136205	1146.25	-0.51713	0.0968872	-5.3557	8.52247e-08	1.32421e-05	TNS3
ENSG00000260833	69.0148	0.517803	0.109007	4.75382	1.99608e-06	0.00017083	AC124789.1
ENSG00000134757	2602.32	0.5179	0.0947332	5.44075	5.3056e-08	8.57685e-06	DSG3
ENSG00000162551	359.915	-0.520745	0.116278	-4.6302	3.65313e-06	0.00028108	ALPL
ENSG00000159674	2760.5	-0.521627	0.0937673	-5.58342	2.35834e-08	4.33826e-06	SPON2
ENSG00000214425	210.104	-0.521641	0.104652	-5.09157	3.55116e-07	4.51054e-05	LRRC37A4P
ENSG00000079308	1075.3	-0.523065	0.117721	-4.56385	5.02228e-06	0.00035099	TNS1
ENSG00000120254	476.95	0.523477	0.0988121	5.28591	1.25085e-07	1.81987e-05	MTHFD1L
ENSG00000104081	351.559	-0.523561	0.114586	-4.67066	3.00232e-06	0.000240245	BMF
ENSG00000178597	7.28783	-0.523923	0.101818	-5.43681	5.42432e-08	8.68108e-06	PSAPL1
ENSG00000123080	205.752	-0.524101	0.108107	-4.8812	1.05442e-06	0.000105946	CDKN2C
ENSG00000231901	86.3742	-0.524685	0.113722	-4.65508	3.23849e-06	0.000256578	RP11-281A20.1
ENSG00000128578	178.855	0.528759	0.116813	4.40765	1.04499e-05	0.000609766	STRIP2
ENSG00000120457	71.9561	-0.531162	0.118304	-4.86372	1.15201e-06	0.000113448	KCNJ5
ENSG00000175592	384.321	0.53129	0.118473	4.39499	1.10776e-05	0.000637717	FOSL1
ENSG00000227300	269.423	0.53152	0.11627	4.51254	6.40552e-06	0.000413363	KRT16P2
ENSG00000155792	666.375	-0.531891	0.102557	-5.25473	1.48239e-07	2.11823e-05	DEPTOR
ENSG00000074211	67.68	0.533259	0.117306	4.23864	2.24882e-05	0.00110062	PPP2R2C
ENSG00000140105	2281.46	0.533534	0.0955139	5.55769	2.73361e-08	4.97144e-06	WARS
ENSG00000226145	246.931	0.533841	0.116881	4.40707	1.04777e-05	0.000609766	AC022596.6
ENSG00000168447	1599.38	-0.534695	0.0929454	-5.76238	8.29369e-09	1.76976e-06	SCNN1B
ENSG00000007216	166.595	-0.535158	0.116346	-4.79151	1.65534e-06	0.000153133	SLC13A2
ENSG00000257335	157.461	-0.543942	0.118321	-4.85065	1.2306e-06	0.000120089	MGAM
ENSG00000101445	2019.33	-0.54468	0.112105	-4.95809	7.11888e-07	7.85728e-05	PPP1R16B
ENSG00000010438	136.321	0.546109	0.117408	4.57952	4.66051e-06	0.000333902	PRSS3
ENSG00000131015	92.6988	0.546582	0.109617	4.94635	7.56178e-07	8.17694e-05	ULBP2
ENSG00000162415	45.0202	-0.547744	0.118368	-4.6885	2.75218e-06	0.000225876	ZSWIM5
ENSG00000196542	145.077	-0.550469	0.118205	-4.75593	1.97532e-06	0.00017083	SPTSSB
ENSG00000183508	486.914	-0.55052	0.111299	-5.00948	5.45772e-07	6.23896e-05	FAM46C
ENSG00000115232	11.2435	0.552329	0.106445	4.61228	3.98279e-06	0.000299252	ITGA4
ENSG00000242265	515.641	-0.552584	0.110211	-5.0862	3.65318e-07	4.60359e-05	PEG10
ENSG00000171631	54.7337	0.553413	0.11822	4.53045	5.88581e-06	0.000390209	P2RY6
ENSG00000197446	4626.35	-0.553688	0.118509	-5.05563	4.28971e-07	5.24065e-05	CYP2F1
ENSG00000185432	1853.36	-0.555425	0.0844616	-6.60163	4.06665e-11	1.51355e-08	METTL7A
ENSG00000184368	96.2856	-0.556157	0.118424	-4.76186	1.91819e-06	0.000168674	MAP7D2
ENSG00000100234	1421.32	-0.556314	0.0751078	-7.41626	1.20471e-13	1.28534e-10	TIMP3
ENSG00000198535	176.589	0.557351	0.118522	4.58735	4.48901e-06	0.000323613	C2CD4A
ENSG00000114812	437.704	-0.558897	0.103982	-5.45888	4.79135e-08	7.98759e-06	VIPR1
ENSG00000168453	417.287	-0.55991	0.111543	-5.10113	3.37629e-07	4.35759e-05	HR
ENSG00000155380	1630.63	0.561679	0.090859	6.17456	6.63472e-10	1.86284e-07	SLC16A1
ENSG00000121742	361.382	0.562757	0.117987	4.64065	3.47314e-06	0.000271142	GJB6
ENSG00000102265	3599.39	0.563088	0.0804723	6.98759	2.79647e-12	1.86478e-09	TIMP1
ENSG00000145623	2435.96	0.56369	0.0766577	7.34898	1.99725e-13	1.88023e-10	OSMR
ENSG00000163141	190.401	-0.564901	0.0945693	-6.03927	1.54812e-09	3.81172e-07	BNIPL
ENSG00000060982	181.221	0.56842	0.118071	4.8071	1.53139e-06	0.000145883	BCAT1
ENSG00000162552	1761.1	-0.570114	0.10093	-5.69683	1.22055e-08	2.42145e-06	WNT4
ENSG00000151136	741.312	0.573242	0.0832524	6.88823	5.64901e-12	3.11747e-09	BTBD11
ENSG00000175793	7885.78	0.575078	0.0820942	6.9938	2.67548e-12	1.86167e-09	SFN
ENSG00000163220	16811.1	0.577567	0.0850179	6.77666	1.22983e-11	5.7889e-09	S100A9
ENSG00000143546	673.31	0.579881	0.118051	4.79774	1.60469e-06	0.000151067	S100A8
ENSG00000196167	1593.78	-0.579947	0.102719	-5.71136	1.12076e-08	2.27047e-06	COLCA1
ENSG00000215853	57.5132	-0.580248	0.118368	-5.12616	2.95718e-07	3.9113e-05	RPTN
ENSG00000147065	2597.67	0.588896	0.0956661	6.11202	9.83776e-10	2.61412e-07	MSN
ENSG00000128655	105.146	-0.592595	0.118331	-5.25038	1.51786e-07	2.14972e-05	PDE11A
ENSG00000170271	199.785	-0.593536	0.110964	-5.48047	4.24191e-08	7.22208e-06	FAXDC2
ENSG00000163331	198.687	-0.595785	0.0952364	-6.31882	2.63568e-10	8.27087e-08	DAPL1
ENSG00000135678	1047.36	0.595855	0.0988938	6.02406	1.70094e-09	4.12453e-07	CPM
ENSG00000021355	9437.06	0.598028	0.0827076	7.21558	5.37043e-13	4.5236e-10	SERPINB1
ENSG00000115112	8107.96	-0.606307	0.0920316	-6.61854	3.62768e-11	1.41603e-08	TFCP2L1
ENSG00000108602	22728.4	-0.609805	0.0928584	-6.60474	3.98211e-11	1.51355e-08	ALDH3A1
ENSG00000185585	1093.84	-0.614284	0.080917	-7.59717	3.02671e-14	3.45996e-11	OLFML2A
ENSG00000106852	94.9157	-0.615335	0.117443	-5.50238	3.74696e-08	6.51809e-06	LHX6
ENSG00000151468	549.208	-0.619455	0.103261	-6.08461	1.16779e-09	2.96655e-07	CCDC3
ENSG00000142973	6496.44	-0.621685	0.0947487	-6.6416	3.10289e-11	1.28129e-08	CYP4B1
ENSG00000168077	809.167	-0.625284	0.100352	-6.30833	2.82066e-10	8.68112e-08	SCARA3
ENSG00000185885	628.971	0.626469	0.0862764	7.25516	4.01199e-13	3.56711e-10	IFITM1
ENSG00000142089	3048.83	0.626637	0.0732076	8.54978	1.23324e-17	2.4671e-14	IFITM3
ENSG00000168350	492.431	-0.627054	0.111069	-5.69613	1.22555e-08	2.42145e-06	DEGS2
ENSG00000110427	79.758	0.627374	0.117454	5.02257	5.09851e-07	5.95596e-05	KIAA1549L
ENSG00000198959	4768.13	0.630944	0.0797143	7.88963	3.03073e-15	4.40943e-12	TGM2
ENSG00000117643	2073.98	-0.636929	0.0949187	-6.73072	1.68822e-11	7.60976e-09	MAN1C1
ENSG00000156113	370.424	-0.640644	0.0898462	-7.13851	9.43489e-13	7.19028e-10	KCNMA1
ENSG00000149131	345.578	0.644384	0.0978256	6.53773	6.2459e-11	2.27181e-08	SERPING1
ENSG00000165474	10216	0.65235	0.0957616	6.78067	1.19619e-11	5.7889e-09	GJB2
ENSG00000154930	368.766	-0.653474	0.104979	-6.27827	3.4236e-10	1.0338e-07	ACSS1
ENSG00000029153	1367.63	0.659994	0.0848441	7.7747	7.56263e-15	1.0086e-11	ARNTL2
ENSG00000100336	149.417	0.660344	0.117933	5.54387	2.95857e-08	5.26099e-06	APOL4
ENSG00000137975	4440.04	0.662586	0.0750328	8.82515	1.09315e-18	4.37368e-15	CLCA2
ENSG00000172379	97.4365	0.683803	0.110418	6.13892	8.30862e-10	2.25375e-07	ARNT2
ENSG00000120833	208.248	0.687391	0.103199	6.64068	3.12235e-11	1.28129e-08	SOCS2
ENSG00000184557	630.381	0.689136	0.115124	5.78255	7.35766e-09	1.61304e-06	SOCS3
ENSG00000091129	147.914	0.689535	0.107876	6.34258	2.25944e-10	7.23201e-08	NRCAM
ENSG00000116039	2139.34	-0.695151	0.105634	-6.64947	2.94145e-11	1.2723e-08	ATP6V1B1
ENSG00000143382	772.36	0.697995	0.111753	6.14693	7.8999e-10	2.17983e-07	ADAMTSL4
ENSG00000135925	803.509	-0.703426	0.102191	-6.96043	3.39244e-12	2.08818e-09	WNT10A
ENSG00000157388	204.385	-0.717947	0.10543	-6.86921	6.45571e-12	3.44391e-09	CACNA1D
ENSG00000143882	1058.68	-0.732455	0.0969861	-7.60199	2.91622e-14	3.45996e-11	ATP6V1C2
ENSG00000197249	252.551	0.735076	0.10521	6.92723	4.2915e-12	2.4529e-09	SERPINA1
ENSG00000154342	69.6266	-0.756321	0.117731	-6.82246	8.94958e-12	4.6203e-09	WNT3A
ENSG00000095587	184.65	0.784105	0.108095	7.15089	8.62149e-13	6.89891e-10	TLL2
ENSG00000137033	165.691	0.817553	0.11603	6.94655	3.74335e-12	2.21884e-09	IL33
ENSG00000133048	63.4998	0.834984	0.118235	6.78507	1.16033e-11	5.7889e-09	CHI3L1
ENSG00000103888	1123.39	0.850529	0.0965403	8.71433	2.92488e-18	7.80164e-15	KIAA1199
ENSG00000186847	4830.64	0.877595	0.11673	7.39611	1.40228e-13	1.40263e-10	KRT14
ENSG00000205420	17126.1	0.913627	0.103595	8.72967	2.55419e-18	7.80164e-15	KRT6A
ENSG00000094963	673.531	0.918862	0.112553	7.99363	1.31027e-15	2.09696e-12	FMO2
ENSG00000106003	269.911	-0.949165	0.118379	-8.64505	5.37809e-18	1.22959e-14	LFNG
ENSG00000104368	3905.51	1.03	0.10177	10.0604	8.26779e-24	4.41059e-20	PLAT
ENSG00000206073	3176.62	1.06175	0.0963415	10.9314	8.15519e-28	6.52578e-24	SERPINB4
ENSG00000092295	4901.27	1.09258	0.0911461	11.9305	8.20904e-33	1.31378e-28	TGM1

## Sheet: ST7
Table S7: differentially expressed Genes by IL-6+sIL-6Rα vs. control
Genes	baseMean	log2FoldChange	lfcSE	stat	pvalue	padj	Symbol
ENSG00000206073	3176.62	1.4109	0.0963397	14.4605	2.1527e-47	3.5765e-43	SERPINB4
ENSG00000142089	3048.83	0.907643	0.0730961	12.4006	2.59432e-35	2.1551e-31	IFITM3
ENSG00000092295	4901.27	1.10574	0.0912231	12.0436	2.09699e-33	8.70984e-30	TGM1
ENSG00000143882	1058.68	-1.15685	0.0976206	-12.0511	1.91457e-33	8.70984e-30	ATP6V1C2
ENSG00000185885	628.971	1.00576	0.0858623	11.6572	2.10966e-31	7.00999e-28	IFITM1
ENSG00000116039	2139.34	-1.15282	0.105956	-11.1879	4.67359e-29	1.29412e-25	ATP6V1B1
ENSG00000104368	3905.51	1.09774	0.101875	10.6981	1.03846e-26	2.46472e-23	PLAT
ENSG00000139998	1389.31	-0.712334	0.067731	-10.5496	5.10087e-26	1.05932e-22	RAB15
ENSG00000198959	4768.13	0.815238	0.0796856	10.202	1.94132e-24	3.58367e-21	TGM2
ENSG00000115112	8107.96	-0.929757	0.0921821	-10.1811	2.40781e-24	4.00033e-21	TFCP2L1
ENSG00000156113	370.424	-0.917303	0.0909118	-10.1199	4.51032e-24	6.81222e-21	KCNMA1
ENSG00000145623	2435.96	0.730606	0.0765866	9.52066	1.72087e-21	2.38254e-18	OSMR
ENSG00000185201	1066.25	0.758496	0.0797146	9.48686	2.38088e-21	3.04276e-18	IFITM2
ENSG00000205420	17126.1	0.95828	0.103587	9.16577	4.91944e-20	5.83797e-17	KRT6A
ENSG00000197249	252.551	0.959169	0.10469	9.08931	9.96705e-20	1.10395e-16	SERPINA1
ENSG00000185585	1093.84	-0.734891	0.0814928	-9.02856	1.7394e-19	1.80615e-16	OLFML2A
ENSG00000103888	1123.39	0.856046	0.0965664	8.75175	2.10076e-18	2.05306e-15	KIAA1199
ENSG00000120833	208.248	0.901357	0.102987	8.69717	3.40271e-18	3.1407e-15	SOCS2
ENSG00000171236	2898.96	0.838035	0.0967232	8.61474	7.01e-18	6.12969e-15	LRG1
ENSG00000100234	1421.32	-0.647482	0.0757359	-8.55962	1.13242e-17	9.40702e-15	TIMP3
ENSG00000137501	3471.08	-0.470468	0.0556869	-8.45656	2.75391e-17	2.17874e-14	SYTL2
ENSG00000137975	4440.04	0.622862	0.0751045	8.29256	1.1084e-16	8.37042e-14	CLCA2
ENSG00000186847	4830.64	0.963716	0.116709	8.14866	3.6798e-16	2.55136e-13	KRT14
ENSG00000157557	6312.7	0.418535	0.0513383	8.14847	3.68561e-16	2.55136e-13	ETS2
ENSG00000095587	184.65	0.897767	0.108061	8.10748	5.16813e-16	3.43453e-13	TLL2
ENSG00000176153	2538.83	-0.624346	0.0781131	-8.02799	9.90801e-16	6.33122e-13	GPX2
ENSG00000184557	630.381	1.02691	0.115155	8.02032	1.05469e-15	6.48984e-13	SOCS3
ENSG00000117643	2073.98	-0.755901	0.0949221	-8.00949	1.15181e-15	6.83435e-13	MAN1C1
ENSG00000186529	530.203	-0.815496	0.104543	-7.99722	1.27257e-15	7.2905e-13	CYP4F3
ENSG00000168447	1599.38	-0.738786	0.0932048	-7.96433	1.66115e-15	9.19945e-13	SCNN1B
ENSG00000164733	29855.9	0.351133	0.0444733	7.89481	2.90758e-15	1.55827e-12	CTSB
ENSG00000133048	63.4998	0.998785	0.118276	7.86006	3.83956e-15	1.99345e-12	CHI3L1
ENSG00000106003	269.911	-0.871869	0.118382	-7.82462	5.09195e-15	2.56357e-12	LFNG
ENSG00000021355	9437.06	0.647917	0.082719	7.81369	5.5537e-15	2.7138e-12	SERPINB1
ENSG00000165795	4461.1	-0.471849	0.0606493	-7.79031	6.68433e-15	3.17295e-12	NDRG2
ENSG00000167107	1087.98	-0.570981	0.0743534	-7.70154	1.34434e-14	6.20414e-12	ACSF2
ENSG00000176834	508.559	-0.578465	0.0755709	-7.67081	1.70916e-14	7.67457e-12	VSIG10
ENSG00000077238	2962.47	0.552084	0.0720881	7.644	2.10579e-14	9.20676e-12	IL4R
ENSG00000157388	204.385	-0.795745	0.106137	-7.55175	4.29457e-14	1.82949e-11	CACNA1D
ENSG00000163565	2894.66	0.407732	0.0543868	7.49923	6.4195e-14	2.66634e-11	IFI16
ENSG00000102934	548.608	-0.672738	0.091041	-7.48243	7.29581e-14	2.95641e-11	PLLP
ENSG00000094963	673.531	0.859931	0.112647	7.47408	7.77434e-14	3.07531e-11	FMO2
ENSG00000114812	437.704	-0.758351	0.1042	-7.44822	9.46095e-14	3.65545e-11	VIPR1
ENSG00000137642	1671.2	-0.628774	0.0848005	-7.43467	1.04826e-13	3.95815e-11	SORL1
ENSG00000163220	16811.1	0.633203	0.0849994	7.43121	1.07609e-13	3.97292e-11	S100A9
ENSG00000196167	1593.78	-0.749153	0.102916	-7.41035	1.25971e-13	4.54975e-11	COLCA1
ENSG00000172379	97.4365	0.841473	0.110539	7.38599	1.51326e-13	5.34923e-11	ARNT2
ENSG00000151136	741.312	0.613975	0.0835263	7.33134	2.27855e-13	7.88663e-11	BTBD11
ENSG00000185432	1853.36	-0.616595	0.0845683	-7.31729	2.53024e-13	8.57905e-11	METTL7A
ENSG00000175793	7885.78	0.600304	0.082087	7.29856	2.90868e-13	9.66495e-11	SFN
ENSG00000163520	800.332	-0.682223	0.0941101	-7.28516	3.21288e-13	1.04664e-10	FBLN2
ENSG00000005882	678.748	-0.556827	0.0768567	-7.24897	4.19938e-13	1.3417e-10	PDK2
ENSG00000135821	92350	-0.344748	0.0483024	-7.13991	9.33947e-13	2.92766e-10	GLUL
ENSG00000115641	1798.98	0.437851	0.061349	7.13409	9.74276e-13	2.99752e-10	FHL2
ENSG00000081377	1092.04	-0.374709	0.0525919	-7.13043	1.00055e-12	3.02238e-10	CDC14B
ENSG00000165548	1480.76	-0.615811	0.0865876	-7.12614	1.0322e-12	3.06233e-10	TMEM63C
ENSG00000102265	3599.39	0.5729	0.0805101	7.09875	1.25894e-12	3.66947e-10	TIMP1
ENSG00000171227	944.263	-0.594555	0.0849515	-7.03643	1.97232e-12	5.64966e-10	TMEM37
ENSG00000128655	105.146	-0.75126	0.118104	-6.99815	2.59358e-12	7.30334e-10	PDE11A
ENSG00000136997	1376.65	0.549499	0.0788358	6.96645	3.25048e-12	9.00059e-10	MYC
ENSG00000106852	94.9157	-0.756826	0.117264	-6.95948	3.41525e-12	9.30181e-10	LHX6
ENSG00000108602	22728.4	-0.642203	0.0928867	-6.95547	3.51393e-12	9.4162e-10	ALDH3A1
ENSG00000136205	1146.25	-0.665361	0.0971463	-6.8896	5.595e-12	1.47548e-09	TNS3
ENSG00000104689	549.345	0.553038	0.0803306	6.88173	5.91317e-12	1.53502e-09	TNFRSF10A
ENSG00000164099	1736.31	-0.444352	0.0648439	-6.86451	6.67215e-12	1.7054e-09	PRSS12
ENSG00000187091	623.579	-0.552833	0.0808901	-6.8583	6.9686e-12	1.75419e-09	PLCD1
ENSG00000163590	1560.24	-0.56908	0.0838054	-6.82033	9.08331e-12	2.25239e-09	PPM1L
ENSG00000131781	359.15	-0.592542	0.0879073	-6.77106	1.27844e-11	3.12354e-09	FMO5
ENSG00000158710	7029.46	0.31551	0.046611	6.76743	1.31088e-11	3.15636e-09	TAGLN2
ENSG00000105355	2804.99	0.417932	0.061746	6.76519	1.3313e-11	3.15975e-09	PLIN3
ENSG00000172197	1042.4	-0.48161	0.0714151	-6.76023	1.37775e-11	3.22394e-09	MBOAT1
ENSG00000100100	2300.6	-0.479325	0.0709941	-6.75584	1.42015e-11	3.27699e-09	PIK3IP1
ENSG00000170153	240.87	-0.691115	0.107005	-6.71266	1.91109e-11	4.34944e-09	RNF150
ENSG00000029153	1367.63	0.570122	0.0849142	6.70544	2.00799e-11	4.48104e-09	ARNTL2
ENSG00000151468	549.208	-0.687651	0.103379	-6.70436	2.02286e-11	4.48104e-09	CCDC3
ENSG00000197872	146.288	-0.677828	0.102862	-6.68398	2.32534e-11	5.08331e-09	FAM49A
ENSG00000137033	165.691	0.780625	0.116224	6.63774	3.18537e-11	6.87294e-09	IL33
ENSG00000101294	2783.32	0.40256	0.0609812	6.60233	4.04755e-11	8.62129e-09	HM13
ENSG00000133943	1437.08	-0.485431	0.073742	-6.59451	4.26656e-11	8.97273e-09	C14orf159
ENSG00000164379	1221.25	-0.619687	0.0950063	-6.57369	4.90818e-11	1.01931e-08	FOXQ1
ENSG00000073008	753.898	0.58415	0.0892501	6.53106	6.53076e-11	1.33953e-08	PVR
ENSG00000064787	908.173	-0.543239	0.0840902	-6.50895	7.56799e-11	1.53335e-08	BCAS1
ENSG00000163141	190.401	-0.618425	0.0953573	-6.50581	7.72768e-11	1.54684e-08	BNIPL
ENSG00000155792	666.375	-0.659588	0.102688	-6.48658	8.7806e-11	1.73668e-08	DEPTOR
ENSG00000137312	2529.97	0.457626	0.0705328	6.48075	9.12659e-11	1.78387e-08	FLOT1
ENSG00000167202	1240.56	-0.420646	0.0649953	-6.4772	9.34393e-11	1.80512e-08	TBC1D2B
ENSG00000135678	1047.36	0.641131	0.0989795	6.47313	9.5992e-11	1.83312e-08	CPM
ENSG00000163331	198.687	-0.61902	0.0959108	-6.4691	9.85899e-11	1.86133e-08	DAPL1
ENSG00000107738	2674.68	-0.486387	0.0754279	-6.45754	1.06416e-10	1.98651e-08	C10orf54
ENSG00000176387	3873.71	-0.678034	0.118511	-6.43207	1.25879e-10	2.32372e-08	HSD11B2
ENSG00000163932	2338.67	-0.429043	0.0670131	-6.40558	1.49799e-10	2.7349e-08	PRKCD
ENSG00000167964	304.813	-0.634568	0.0997085	-6.40215	1.53208e-10	2.76673e-08	RAB26
ENSG00000151150	1922	-0.489016	0.0766765	-6.40017	1.55205e-10	2.77266e-08	ANK3
ENSG00000148175	6267.44	0.420014	0.0656687	6.39424	1.61351e-10	2.82177e-08	STOM
ENSG00000257335	157.461	-0.709662	0.118309	-6.39552	1.59997e-10	2.82177e-08	MGAM
ENSG00000174502	127.93	-0.700055	0.116427	-6.38528	1.71089e-10	2.96091e-08	SLC26A9
ENSG00000071054	3494.72	0.396155	0.0620436	6.38244	1.74285e-10	2.98512e-08	MAP4K4
ENSG00000168067	156.17	-0.663948	0.106412	-6.35908	2.02963e-10	3.44084e-08	MAP4K2
ENSG00000115840	842.455	-0.411966	0.0651094	-6.32422	2.54512e-10	4.27118e-08	SLC25A12
ENSG00000154930	368.766	-0.661421	0.105372	-6.32068	2.60408e-10	4.28359e-08	ACSS1
ENSG00000168350	492.431	-0.695107	0.111174	-6.32184	2.58472e-10	4.28359e-08	DEGS2
ENSG00000112902	648.426	-0.448084	0.071463	-6.28811	3.21358e-10	5.23435e-08	SEMA5A
ENSG00000065485	212.671	0.585419	0.0930246	6.28292	3.32269e-10	5.35953e-08	PDIA5
ENSG00000110721	1242.74	-0.465824	0.0746243	-6.27392	3.52062e-10	5.6242e-08	CHKA
ENSG00000140105	2281.46	0.600841	0.0955221	6.25814	3.89604e-10	6.16465e-08	WARS
ENSG00000163121	189.241	-0.666958	0.110424	-6.25129	4.07086e-10	6.3805e-08	NEURL3
ENSG00000183044	199.859	-0.644296	0.104845	-6.24488	4.24115e-10	6.58528e-08	ABAT
ENSG00000133135	529.929	-0.406118	0.0655845	-6.19786	5.72348e-10	8.80463e-08	RNF128
ENSG00000168077	809.167	-0.617891	0.100586	-6.19485	5.83422e-10	8.89263e-08	SCARA3
ENSG00000120254	476.95	0.614173	0.0987461	6.18437	6.23516e-10	9.41736e-08	MTHFD1L
ENSG00000135828	1244.28	-0.294417	0.0477644	-6.17324	6.69034e-10	1.00138e-07	RNASEL
ENSG00000076555	340.807	-0.605259	0.0988431	-6.16924	6.86207e-10	1.01792e-07	ACACB
ENSG00000135925	803.509	-0.626619	0.102442	-6.15957	7.29416e-10	1.07244e-07	WNT10A
ENSG00000155846	336.737	-0.646775	0.106419	-6.14031	8.23605e-10	1.2003e-07	PPARGC1B
ENSG00000134824	4172.41	0.575994	0.0937805	6.12396	9.12796e-10	1.30734e-07	FADS2
ENSG00000154175	525.354	-0.586419	0.096757	-6.12532	9.05033e-10	1.30734e-07	ABI3BP
ENSG00000062038	10138.3	0.39179	0.0639035	6.1218	9.25251e-10	1.31386e-07	CDH3
ENSG00000149485	1039.18	0.523563	0.0854758	6.12008	9.35268e-10	1.31683e-07	FADS1
ENSG00000138449	618.24	-0.45086	0.0741383	-6.11423	9.70243e-10	1.35459e-07	SLC40A1
ENSG00000140526	4767.06	-0.32283	0.0532563	-6.06549	1.31554e-09	1.82059e-07	ABHD2
ENSG00000142973	6496.44	-0.569075	0.0946722	-6.06422	1.32594e-09	1.82059e-07	CYP4B1
ENSG00000111110	1682.44	-0.403981	0.0667828	-6.05555	1.39942e-09	1.90573e-07	PPM1H
ENSG00000125844	11205.9	0.328078	0.0543079	6.04009	1.54029e-09	2.08052e-07	RRBP1
ENSG00000161905	9979.53	-0.564381	0.0942216	-6.02375	1.70419e-09	2.28334e-07	ALOX15
ENSG00000167553	4107.64	0.379774	0.0631267	6.01609	1.78676e-09	2.37481e-07	TUBA1C
ENSG00000159399	1999.85	0.533852	0.0884971	6.01026	1.85225e-09	2.44232e-07	HK2
ENSG00000171631	54.7337	0.750028	0.118285	6.00876	1.86946e-09	2.44322e-07	P2RY6
ENSG00000008513	2857.68	0.313519	0.0521855	6.00765	1.88234e-09	2.44322e-07	ST3GAL1
ENSG00000186204	451.801	-0.535866	0.0903733	-5.99725	2.00681e-09	2.58458e-07	CYP4F12
ENSG00000173083	207.975	-0.478725	0.0800016	-5.98264	2.19553e-09	2.80589e-07	HPSE
ENSG00000223573	225.393	-0.5318	0.0890495	-5.971	2.35805e-09	2.99058e-07	TINCR
ENSG00000165474	10216	0.571643	0.0957339	5.96158	2.49811e-09	3.12705e-07	GJB2
ENSG00000103316	530.426	-0.541038	0.0913478	-5.96002	2.52211e-09	3.12705e-07	CRYM
ENSG00000214425	210.104	-0.617342	0.105082	-5.96046	2.51532e-09	3.12705e-07	LRRC37A4P
ENSG00000168743	1048.27	-0.384663	0.0647134	-5.9577	2.55815e-09	3.14823e-07	NPNT
ENSG00000100897	1753.11	-0.263018	0.0442452	-5.95003	2.68093e-09	3.27507e-07	DCAF11
ENSG00000198900	4000.27	0.378126	0.0636791	5.94099	2.83307e-09	3.43567e-07	TOP1
ENSG00000108829	3412.72	0.337254	0.0568706	5.93311	2.97248e-09	3.57861e-07	LRRC59
ENSG00000159674	2760.5	-0.555297	0.0939032	-5.92889	3.04988e-09	3.64537e-07	SPON2
ENSG00000167460	11061	0.497014	0.0840329	5.91388	3.34142e-09	3.96531e-07	TPM4
ENSG00000104549	2545.35	0.491047	0.0830282	5.91252	3.36915e-09	3.96986e-07	SQLE
ENSG00000067113	441.398	-0.431567	0.0733005	-5.89995	3.63619e-09	4.25435e-07	PPAP2A
ENSG00000108352	3574.74	-0.439559	0.0748883	-5.8819	4.05595e-09	4.71227e-07	RAPGEFL1
ENSG00000143891	207.601	-0.553792	0.0952153	-5.87279	4.28519e-09	4.94404e-07	GALM
ENSG00000184584	1494.18	0.466079	0.0792319	5.86365	4.52815e-09	5.18832e-07	TMEM173
ENSG00000196542	145.077	-0.680235	0.118226	-5.85933	4.6475e-09	5.2886e-07	SPTSSB
ENSG00000138759	331.432	-0.632048	0.110162	-5.83193	5.47908e-09	6.19248e-07	FRAS1
ENSG00000198142	882.578	0.448064	0.0772433	5.79903	6.66984e-09	7.44334e-07	SOWAHC
ENSG00000107099	989.869	-0.423734	0.0732421	-5.79889	6.67544e-09	7.44334e-07	DOCK8
ENSG00000148248	5155.34	0.212582	0.0369245	5.759	8.46162e-09	9.37209e-07	SURF4
ENSG00000169813	6153.95	0.196505	0.0342336	5.74036	9.44733e-09	1.03946e-06	HNRNPF
ENSG00000118785	268.145	0.6615	0.108642	5.73626	9.67918e-09	1.05365e-06	SPP1
ENSG00000077092	889.852	-0.362467	0.0632743	-5.73584	9.70319e-09	1.05365e-06	RARB
ENSG00000167740	438.018	-0.513639	0.0898076	-5.72975	1.00581e-08	1.0851e-06	CYB5D2
ENSG00000165732	3167.05	0.380677	0.0665123	5.72379	1.04175e-08	1.11662e-06	DDX21
ENSG00000168461	2214.91	0.379177	0.0662934	5.72119	1.05783e-08	1.12659e-06	RAB31
ENSG00000155660	4564.25	0.380002	0.0665074	5.71863	1.07389e-08	1.13641e-06	PDIA4
ENSG00000130779	3818.06	0.347937	0.0608932	5.71322	1.10859e-08	1.16571e-06	CLIP1
ENSG00000101445	2019.33	-0.626511	0.112106	-5.71045	1.12679e-08	1.17739e-06	PPP1R16B
ENSG00000183508	486.914	-0.626515	0.111426	-5.70431	1.16814e-08	1.21297e-06	FAM46C
ENSG00000187889	226.106	-0.485938	0.0856424	-5.70299	1.17726e-08	1.21485e-06	C1orf168
ENSG00000113407	3300.03	0.438276	0.0768988	5.69788	1.21303e-08	1.24403e-06	TARS
ENSG00000198478	1241.39	-0.421124	0.0741336	-5.69601	1.22643e-08	1.25006e-06	SH3BGRL2
ENSG00000115616	38.9442	-0.603386	0.116378	-5.6917	1.25781e-08	1.27422e-06	SLC9A2
ENSG00000136828	513.845	-0.433862	0.0763226	-5.68849	1.28165e-08	1.2905e-06	RALGPS1
ENSG00000123405	27.4837	0.724324	0.115032	5.68259	1.32671e-08	1.32783e-06	NFE2
ENSG00000198805	856.709	0.357189	0.0628915	5.67519	1.38533e-08	1.37819e-06	PNP
ENSG00000244509	1300.25	-0.29019	0.0512981	-5.66157	1.4999e-08	1.4833e-06	APOBEC3C
ENSG00000100321	852.236	-0.530673	0.0945805	-5.65723	1.53835e-08	1.51232e-06	SYNGR1
ENSG00000090857	738.24	-0.420863	0.0746098	-5.65448	1.56323e-08	1.52773e-06	PDPR
ENSG00000125977	1463.15	0.440674	0.0780781	5.64471	1.65456e-08	1.60646e-06	EIF2S2
ENSG00000136950	1237.04	0.380847	0.0675238	5.64383	1.66312e-08	1.60646e-06	ARPC5L
ENSG00000182326	167.01	0.646754	0.111785	5.63619	1.73854e-08	1.66961e-06	C1S
ENSG00000134873	171.858	0.592983	0.104331	5.63359	1.76501e-08	1.68528e-06	CLDN10
ENSG00000196344	3074.86	-0.426663	0.075995	-5.63134	1.78815e-08	1.69762e-06	ADH7
ENSG00000107959	2333.16	0.303736	0.0539603	5.62952	1.80714e-08	1.7059e-06	PITRM1
ENSG00000153879	1149.82	0.435481	0.0775403	5.61741	1.93841e-08	1.81947e-06	CEBPG
ENSG00000213903	599.941	0.556888	0.0989902	5.61597	1.95465e-08	1.82441e-06	LTB4R
ENSG00000162366	1349.82	0.557829	0.0991463	5.61418	1.97501e-08	1.83311e-06	PDZK1IP1
ENSG00000137070	42.5244	-0.627965	0.117019	-5.61182	2.00209e-08	1.84793e-06	IL11RA
ENSG00000196352	2143.28	0.474545	0.0848236	5.5875	2.30362e-08	2.11449e-06	CD55
ENSG00000260833	69.0148	0.615073	0.109172	5.57358	2.49554e-08	2.27807e-06	AC124789.1
ENSG00000183741	2322.77	-0.345496	0.0621588	-5.56068	2.68722e-08	2.42638e-06	CBX6
ENSG00000166912	551.608	-0.419467	0.0756834	-5.56109	2.68094e-08	2.42638e-06	MTMR10
ENSG00000128272	5831.27	0.464293	0.0835487	5.55293	2.80919e-08	2.52281e-06	ATF4
ENSG00000009765	352.426	-0.554739	0.101434	-5.55155	2.83141e-08	2.52909e-06	IYD
ENSG00000242265	515.641	-0.603342	0.110414	-5.54394	2.95741e-08	2.62751e-06	PEG10
ENSG00000171365	299.194	-0.52077	0.0953456	-5.53626	3.08997e-08	2.73068e-06	CLCN5
ENSG00000112079	2969.1	-0.27474	0.0496662	-5.53222	3.16204e-08	2.77959e-06	STK38
ENSG00000155380	1630.63	0.502866	0.0909843	5.52744	3.24933e-08	2.84129e-06	SLC16A1
ENSG00000180354	555.867	-0.458486	0.0833096	-5.5172	3.4445e-08	2.99617e-06	MTURN
ENSG00000116285	1691.37	0.590484	0.106703	5.51407	3.50636e-08	3.0341e-06	ERRFI1
ENSG00000175183	123.101	0.570297	0.102843	5.51116	3.56466e-08	3.06857e-06	CSRP2
ENSG00000143382	772.36	0.627922	0.111862	5.5063	3.66448e-08	3.08296e-06	ADAMTSL4
ENSG00000183010	697.05	0.605347	0.108552	5.50763	3.63695e-08	3.08296e-06	PYCR1
ENSG00000168389	344.241	0.550685	0.0994723	5.50554	3.68034e-08	3.08296e-06	MFSD2A
ENSG00000041982	12531.9	0.509325	0.0923811	5.50613	3.66806e-08	3.08296e-06	TNC
ENSG00000092820	13177.2	0.344916	0.0627044	5.50554	3.68037e-08	3.08296e-06	EZR
ENSG00000101290	990.487	-0.296675	0.0538909	-5.50495	3.69272e-08	3.08296e-06	CDS2
ENSG00000196305	4260.6	0.455454	0.0827146	5.49784	3.84475e-08	3.19383e-06	IARS
ENSG00000162688	1098.35	-0.364453	0.0663401	-5.4947	3.91368e-08	3.23492e-06	AGL
ENSG00000229132	2144.16	0.301272	0.0548745	5.49117	3.9929e-08	3.28406e-06	EIF4A1P10
ENSG00000163993	10962.1	0.553518	0.100576	5.4832	4.17691e-08	3.40173e-06	S100P
ENSG00000147065	2597.67	0.528213	0.0957188	5.48357	4.1683e-08	3.40173e-06	MSN
ENSG00000135362	857.703	-0.56003	0.102928	-5.47106	4.47363e-08	3.6256e-06	PRR5L
ENSG00000154845	3253.89	0.243792	0.0446067	5.4678	4.55664e-08	3.67495e-06	PPP4R1
ENSG00000124570	3283.03	0.316863	0.0579813	5.46534	4.62032e-08	3.69048e-06	SERPINB6
ENSG00000138131	5624.26	-0.44591	0.0818672	-5.46595	4.6044e-08	3.69048e-06	LOXL4
ENSG00000184368	96.2856	-0.631447	0.11841	-5.46434	4.64619e-08	3.69339e-06	MAP7D2
ENSG00000134243	2427.21	-0.226736	0.0415601	-5.45963	4.77137e-08	3.75695e-06	SORT1
ENSG00000100784	290.175	-0.466566	0.0856194	-5.46046	4.74914e-08	3.75695e-06	RPS6KA5
ENSG00000102804	4296.99	-0.242997	0.044641	-5.44429	5.20116e-08	4.07604e-06	TSC22D1
ENSG00000085063	10292.7	0.306066	0.0562517	5.44125	5.29075e-08	4.12679e-06	CD59
ENSG00000180730	149.323	-0.587817	0.111948	-5.43968	5.33773e-08	4.14398e-06	SHISA2
ENSG00000171604	2198.22	-0.320611	0.0590324	-5.43657	5.43147e-08	4.19714e-06	CXXC5
ENSG00000146122	132.148	-0.580078	0.109895	-5.43396	5.51178e-08	4.23947e-06	DAAM2
ENSG00000091129	147.914	0.591816	0.108181	5.42642	5.74958e-08	4.402e-06	NRCAM
ENSG00000166598	14719.3	0.405306	0.0748992	5.42023	5.95211e-08	4.53616e-06	HSP90B1
ENSG00000254332	874.177	0.492877	0.0910869	5.40464	6.49374e-08	4.92634e-06	GS1-44D20.1
ENSG00000166986	3024.05	0.453267	0.0837718	5.40314	6.54851e-08	4.94531e-06	MARS
ENSG00000120457	71.9561	-0.585288	0.118132	-5.3955	6.83346e-08	5.13715e-06	KCNJ5
ENSG00000175471	332.208	0.544504	0.10058	5.39393	6.89318e-08	5.14931e-06	MCTP1
ENSG00000134258	2987.63	-0.543236	0.102194	-5.39345	6.91162e-08	5.14931e-06	VTCN1
ENSG00000149131	345.578	0.532958	0.0981054	5.39079	7.01499e-08	5.20299e-06	SERPING1
ENSG00000115107	1316.84	0.421065	0.0782159	5.38253	7.34478e-08	5.42338e-06	STEAP3
ENSG00000113739	397.929	0.577383	0.104386	5.37998	7.44942e-08	5.47631e-06	STC2
ENSG00000145545	393.721	-0.358862	0.0667282	-5.3772	7.56515e-08	5.51828e-06	SRD5A1
ENSG00000111186	94.9494	-0.580922	0.111906	-5.37702	7.57293e-08	5.51828e-06	WNT5B
ENSG00000145284	912.392	-0.317424	0.0591689	-5.37275	7.75446e-08	5.62588e-06	SCD5
ENSG00000150593	3734.44	-0.429748	0.0801541	-5.37169	7.80002e-08	5.63433e-06	PDCD4
ENSG00000183049	3563.02	-0.290421	0.0541322	-5.36718	7.99769e-08	5.75211e-06	CAMK1D
ENSG00000136824	572.986	-0.383322	0.0718036	-5.36365	8.15588e-08	5.84059e-06	SMC2
ENSG00000123191	2803.06	-0.470555	0.0880124	-5.36263	8.20207e-08	5.84846e-06	ATP7B
ENSG00000087253	348.617	-0.406996	0.0759344	-5.35705	8.45909e-08	6.00595e-06	LPCAT2
ENSG00000168309	35.2165	-0.522412	0.109908	-5.34156	9.21525e-08	6.51499e-06	FAM107A
ENSG00000131236	8477.43	0.260055	0.0487931	5.32987	9.82838e-08	6.91901e-06	CAP1
ENSG00000128165	184.559	0.645544	0.114764	5.29386	1.19762e-07	8.38495e-06	ADM2
ENSG00000170271	199.785	-0.575255	0.111356	-5.29332	1.20117e-07	8.38495e-06	FAXDC2
ENSG00000233901	294.09	0.486066	0.0915086	5.28808	1.23607e-07	8.55673e-06	RP11-65J3.1
ENSG00000070501	459.928	0.382643	0.0724897	5.28862	1.2324e-07	8.55673e-06	POLB
ENSG00000106105	2423.81	0.544251	0.102528	5.28136	1.2823e-07	8.83991e-06	GARS
ENSG00000141068	753.144	0.48764	0.0924559	5.27108	1.35621e-07	9.31077e-06	KSR1
ENSG00000166436	153.496	-0.557259	0.106742	-5.26959	1.3673e-07	9.34828e-06	TRIM66
ENSG00000164054	3614.25	0.38053	0.0720839	5.26785	1.38027e-07	9.3983e-06	SHISA5
ENSG00000095596	5522.91	-0.597896	0.116869	-5.2534	1.49317e-07	1.01256e-05	CYP26A1
ENSG00000176014	2409.7	0.397295	0.0755908	5.24777	1.53949e-07	1.03972e-05	TUBB6
ENSG00000213390	248.66	-0.423265	0.080782	-5.24653	1.54992e-07	1.04252e-05	ARHGAP19
ENSG00000156299	338.751	0.474718	0.0901609	5.24136	1.59399e-07	1.06784e-05	TIAM1
ENSG00000197838	421.275	-0.49026	0.108989	-5.2381	1.62241e-07	1.08252e-05	CYP2A13
ENSG00000133401	597.019	-0.437543	0.0838489	-5.22799	1.71366e-07	1.13883e-05	PDZD2
ENSG00000176907	849.773	0.534704	0.102117	5.22721	1.72089e-07	1.13908e-05	C8orf4
ENSG00000158089	201.609	0.516299	0.0987109	5.22547	1.73717e-07	1.14529e-05	GALNT14
ENSG00000153885	212.939	0.525383	0.100198	5.21576	1.83069e-07	1.20217e-05	KCTD15
ENSG00000235001	377.306	0.440766	0.0847476	5.2116	1.87223e-07	1.22461e-05	EIF4A1P2
ENSG00000168481	87.7612	-0.583801	0.117999	-5.19287	2.07082e-07	1.3492e-05	LGI3
ENSG00000134684	2927.81	0.403346	0.0776512	5.18518	2.15811e-07	1.40058e-05	YARS
ENSG00000144677	1718.53	-0.332741	0.0643077	-5.18267	2.18726e-07	1.41397e-05	CTDSPL
ENSG00000104361	2222.4	-0.292645	0.0565327	-5.18043	2.2137e-07	1.42552e-05	NIPAL2
ENSG00000131504	4778.2	0.187562	0.0362296	5.17761	2.24746e-07	1.44167e-05	DIAPH1
ENSG00000153815	2301.46	0.296749	0.0572465	5.17652	2.2606e-07	1.44168e-05	CMIP
ENSG00000135956	2783.95	-0.239811	0.0463362	-5.17617	2.26483e-07	1.44168e-05	TMEM127
ENSG00000141385	2284.37	-0.184868	0.0358118	-5.16748	2.37276e-07	1.4989e-05	AFG3L2
ENSG00000256612	6860.1	-0.412826	0.0802535	-5.16819	2.36376e-07	1.4989e-05	CYP2B7P
ENSG00000118849	6373.11	0.441026	0.0855415	5.16489	2.40585e-07	1.51404e-05	RARRES1
ENSG00000076248	485.923	-0.31223	0.0606652	-5.15177	2.58043e-07	1.61778e-05	UNG
ENSG00000169564	5525.07	0.26027	0.0506624	5.13648	2.79929e-07	1.7484e-05	PCBP1
ENSG00000178597	7.28783	-0.533893	0.100159	-5.13367	2.84145e-07	1.76808e-05	PSAPL1
ENSG00000074800	29980.2	0.314076	0.0612289	5.12543	2.96865e-07	1.84034e-05	ENO1
ENSG00000162552	1761.1	-0.513377	0.100998	-5.12397	2.99163e-07	1.84769e-05	WNT4
ENSG00000110042	5228.99	-0.216802	0.0423443	-5.12108	3.03795e-07	1.86935e-05	DTX4
ENSG00000077942	4363.08	-0.357376	0.06994	-5.11836	3.08199e-07	1.88945e-05	FBLN1
ENSG00000115525	340.937	-0.411492	0.0811053	-5.10567	3.29622e-07	2.01336e-05	ST3GAL5
ENSG00000214455	748.511	0.341927	0.0670371	5.10387	3.3278e-07	2.0252e-05	RCN1P2
ENSG00000117461	2497.12	-0.431124	0.0847856	-5.10261	3.34995e-07	2.03124e-05	PIK3R3
ENSG00000151498	724.526	0.295014	0.0580801	5.08459	3.6843e-07	2.22151e-05	ACAD8
ENSG00000183111	1552.32	-0.353114	0.0695594	-5.08358	3.70385e-07	2.22151e-05	ARHGEF37
ENSG00000248144	1204.03	-0.524572	0.105108	-5.0836	3.70355e-07	2.22151e-05	ADH1C
ENSG00000091409	8056.49	0.348957	0.0687558	5.07969	3.78054e-07	2.24321e-05	ITGA6
ENSG00000006453	1994.87	0.229941	0.0452335	5.07982	3.778e-07	2.24321e-05	BAIAP2L1
ENSG00000075223	2608.76	-0.367648	0.0725115	-5.08037	3.76698e-07	2.24321e-05	SEMA3C
ENSG00000100336	149.417	0.592097	0.117996	5.06978	3.98274e-07	2.35478e-05	APOL4
ENSG00000174080	369.157	-0.454615	0.0904339	-5.06472	4.09011e-07	2.40969e-05	CTSF
ENSG00000251381	260.392	0.396967	0.078372	5.06065	4.1782e-07	2.45288e-05	LINC00958
ENSG00000115221	3678.43	0.401935	0.0793968	5.05679	4.26378e-07	2.49431e-05	ITGB6
ENSG00000162551	359.915	-0.563009	0.116516	-5.04929	4.43453e-07	2.5851e-05	ALPL
ENSG00000110057	3543.46	-0.418751	0.0830278	-5.04793	4.4663e-07	2.59452e-05	UNC93B1
ENSG00000117525	11195.5	0.400949	0.07958	5.04189	4.6095e-07	2.65911e-05	F3
ENSG00000099204	7500.59	-0.32518	0.0646558	-5.04215	4.60339e-07	2.65911e-05	ABLIM1
ENSG00000169230	1172.16	0.268318	0.053403	5.02839	4.94619e-07	2.84346e-05	PRELID1
ENSG00000140279	926.445	-0.539451	0.108623	-5.02503	5.03366e-07	2.88377e-05	DUOX2
ENSG00000197457	138.391	0.581104	0.112262	5.01967	5.17613e-07	2.94987e-05	STMN3
ENSG00000168016	626.831	-0.397694	0.0791658	-5.01935	5.18456e-07	2.94987e-05	TRANK1
ENSG00000068323	1385.85	0.254806	0.0508293	5.01016	5.43849e-07	3.07491e-05	TFE3
ENSG00000189319	1182.72	-0.279823	0.055901	-5.01006	5.44134e-07	3.07491e-05	FAM53B
ENSG00000186153	136.719	-0.513835	0.103511	-5.00017	5.72804e-07	3.22595e-05	WWOX
ENSG00000246985	12.5478	0.575978	0.103691	4.99886	5.76707e-07	3.23696e-05	SOCS2-AS1
ENSG00000116898	793.463	0.285923	0.0572714	4.99792	5.79516e-07	3.24178e-05	MRPS15
ENSG00000198908	74.5987	-0.558151	0.112903	-4.98748	6.11727e-07	3.41048e-05	BHLHB9
ENSG00000169241	823.089	0.369935	0.0741469	4.98584	6.16921e-07	3.42793e-05	SLC50A1
ENSG00000171953	324.399	-0.355341	0.071442	-4.98229	6.28376e-07	3.47994e-05	ATPAF2
ENSG00000175155	739.015	-0.425858	0.0857057	-4.97302	6.59165e-07	3.63833e-05	YPEL2
ENSG00000145675	1249.46	-0.412064	0.0831553	-4.96682	6.80588e-07	3.74414e-05	PIK3R1
ENSG00000007216	166.595	-0.552516	0.116524	-4.96264	6.95405e-07	3.81302e-05	SLC13A2
ENSG00000146066	1022.39	-0.296137	0.0597114	-4.95603	7.19499e-07	3.93215e-05	HIGD2A
ENSG00000166391	36.9751	-0.477754	0.105635	-4.95282	7.31474e-07	3.97147e-05	MOGAT2
ENSG00000178568	229.183	-0.488182	0.0989511	-4.9529	7.31153e-07	3.97147e-05	ERBB4
ENSG00000170854	758.176	0.37619	0.0762722	4.94205	7.73037e-07	4.18346e-05	MINA
ENSG00000227300	269.423	0.5876	0.116422	4.93363	8.07151e-07	4.3539e-05	KRT16P2
ENSG00000205531	3312.06	-0.217807	0.0441693	-4.93203	8.13813e-07	4.36151e-05	NAP1L4
ENSG00000221890	196.894	-0.53579	0.111613	-4.93259	8.11468e-07	4.36151e-05	NPTXR
ENSG00000065911	1821.68	0.490381	0.0991623	4.92786	8.31358e-07	4.44121e-05	MTHFD2
ENSG00000171346	17830.8	-0.414511	0.0842174	-4.92652	8.37065e-07	4.45737e-05	KRT15
ENSG00000107937	1405.5	0.250454	0.0508735	4.92378	8.48893e-07	4.50316e-05	GTPBP4
ENSG00000148660	1126.48	-0.284701	0.0578379	-4.92314	8.51646e-07	4.50316e-05	CAMK2G
ENSG00000152556	1465.24	-0.364873	0.0744481	-4.92265	8.53795e-07	4.50316e-05	PFKM
ENSG00000089327	266.693	0.427932	0.0865833	4.91686	8.79417e-07	4.59454e-05	FXYD5
ENSG00000184009	48852.1	0.38298	0.0779086	4.91744	8.7685e-07	4.59454e-05	ACTG1
ENSG00000099341	2335.36	0.240534	0.0489333	4.91798	8.74425e-07	4.59454e-05	PSMD8
ENSG00000215853	57.5132	-0.582817	0.11838	-4.91599	8.83368e-07	4.60072e-05	RPTN
ENSG00000166794	4843.73	0.346901	0.0706682	4.91309	8.96504e-07	4.65454e-05	PPIB
ENSG00000134757	2602.32	0.466952	0.0946981	4.91059	9.08015e-07	4.69962e-05	DSG3
ENSG00000214456	87.3886	0.595732	0.116854	4.90334	9.42186e-07	4.86133e-05	PLIN5
ENSG00000167741	1323.8	-0.331429	0.0678863	-4.89915	9.62511e-07	4.95082e-05	GGT6
ENSG00000196510	598.652	0.234153	0.0478726	4.89848	9.65831e-07	4.95257e-05	ANAPC7
ENSG00000134780	496.078	-0.501752	0.103616	-4.89533	9.81432e-07	5.00169e-05	DAGLA
ENSG00000115041	70.2131	-0.557723	0.117251	-4.8955	9.80539e-07	5.00169e-05	KCNIP3
ENSG00000110427	79.758	0.623281	0.117348	4.89408	9.87663e-07	5.01805e-05	KIAA1549L
ENSG00000130164	13980.3	0.353303	0.0724421	4.88154	1.05263e-06	5.33181e-05	LDLR
ENSG00000175538	366.778	-0.44025	0.0906733	-4.8797	1.06248e-06	5.36537e-05	KCNE3
ENSG00000184602	1140.72	-0.254674	0.0522515	-4.87846	1.06917e-06	5.38278e-05	SNN
ENSG00000130653	112.324	-0.549447	0.118252	-4.87427	1.09211e-06	5.48167e-05	PNPLA7
ENSG00000095383	2399.12	0.360229	0.0738937	4.86845	1.12478e-06	5.62863e-05	TBC1D2
ENSG00000107984	641.466	0.552276	0.114619	4.86429	1.14867e-06	5.72713e-05	DKK1
ENSG00000064932	4700.63	0.433196	0.0887038	4.86383	1.15135e-06	5.72713e-05	SBNO2
ENSG00000075673	21936.9	-0.463673	0.0973407	-4.86262	1.15841e-06	5.74501e-05	ATP12A
ENSG00000103184	64.2526	-0.526444	0.11546	-4.85807	1.18534e-06	5.86109e-05	SEC14L5
ENSG00000187840	743.621	0.518221	0.105779	4.85591	1.19838e-06	5.89048e-05	EIF4EBP1
ENSG00000069399	1314.85	0.442548	0.0906106	4.85595	1.19809e-06	5.89048e-05	BCL3
ENSG00000198363	8344.93	0.354	0.0731316	4.84675	1.25504e-06	6.15078e-05	ASPH
ENSG00000066468	1865.59	-0.300531	0.0621306	-4.84527	1.2644e-06	6.17847e-05	FGFR2
ENSG00000253846	206.935	0.453271	0.0931997	4.84215	1.28439e-06	6.22734e-05	PCDHGA10
ENSG00000186350	3104.32	-0.241345	0.0498755	-4.8426	1.28148e-06	6.22734e-05	RXRA
ENSG00000064300	772.606	-0.522811	0.111252	-4.84196	1.28565e-06	6.22734e-05	NGFR
ENSG00000077232	2637.05	0.348103	0.0720311	4.84025	1.29679e-06	6.26303e-05	DNAJC10
ENSG00000189377	12205.3	0.355508	0.0734198	4.83911	1.30422e-06	6.26551e-05	CXCL17
ENSG00000149474	276.131	-0.351983	0.0727363	-4.83901	1.30484e-06	6.26551e-05	CSRP2BP
ENSG00000072042	2271.69	0.368972	0.0762964	4.83822	1.31006e-06	6.27244e-05	RDH11
ENSG00000154229	518.452	-0.365477	0.0758778	-4.83518	1.33027e-06	6.3509e-05	PRKCA
ENSG00000144158	337.241	0.424852	0.0876925	4.83232	1.34954e-06	6.42441e-05	RP11-395L14.17
ENSG00000154080	1701.41	-0.468622	0.0975498	-4.83171	1.35368e-06	6.42574e-05	CHST9
ENSG00000143416	4054.59	-0.397367	0.0823704	-4.82925	1.37051e-06	6.4871e-05	SELENBP1
ENSG00000128965	376.716	0.560758	0.11117	4.82716	1.38494e-06	6.53677e-05	CHAC1
ENSG00000123416	5198.43	0.28357	0.0588745	4.82062	1.43114e-06	6.7357e-05	TUBA1B
ENSG00000184575	2042.81	0.480002	0.0993389	4.8195	1.43917e-06	6.75433e-05	XPOT
ENSG00000143546	673.31	0.591138	0.118082	4.8182	1.44856e-06	6.77927e-05	S100A8
ENSG00000164684	116.473	-0.477907	0.101057	-4.81089	1.5026e-06	7.01242e-05	ZNF704
ENSG00000103257	4621.8	0.590374	0.118489	4.80876	1.51872e-06	7.0284e-05	SLC7A5
ENSG00000223547	281.469	-0.347982	0.07259	-4.80926	1.51492e-06	7.0284e-05	ZNF844
ENSG00000235097	9.80357	-0.427462	0.0999694	-4.80889	1.5177e-06	7.0284e-05	LINC00330
ENSG00000100767	219.108	-0.503039	0.106335	-4.80452	1.55125e-06	7.15901e-05	PAPLN
ENSG00000272636	45.8476	0.578524	0.118484	4.79366	1.63766e-06	7.53686e-05	DOC2B
ENSG00000109323	868.884	-0.263808	0.0551213	-4.79155	1.65497e-06	7.57456e-05	MANBA
ENSG00000168453	417.287	-0.528839	0.111436	-4.79203	1.65105e-06	7.57456e-05	HR
ENSG00000149428	4319.7	0.346682	0.0724227	4.79037	1.66476e-06	7.59843e-05	HYOU1
ENSG00000140835	406.983	-0.507966	0.106457	-4.7858	1.70309e-06	7.75211e-05	CHST4
ENSG00000106415	199.68	-0.471611	0.0987667	-4.78476	1.71193e-06	7.77102e-05	GLCCI1
ENSG00000183778	70.8898	-0.451338	0.110133	-4.778	1.77044e-06	8.01472e-05	B3GALT5
ENSG00000169067	60.2396	0.580677	0.117602	4.77143	1.8292e-06	8.25822e-05	ACTBL2
ENSG00000143412	57.1452	-0.541018	0.117189	-4.76977	1.84441e-06	8.30434e-05	ANXA9
ENSG00000026508	5328.93	0.31188	0.0654297	4.76543	1.88448e-06	8.46184e-05	CD44
ENSG00000168610	6953.9	0.18777	0.039443	4.76078	1.9285e-06	8.63615e-05	STAT3
ENSG00000113645	1338.67	0.354966	0.0746477	4.75689	1.96595e-06	8.77255e-05	WWC1
ENSG00000181274	597.682	-0.378594	0.0797495	-4.75653	1.96952e-06	8.77255e-05	FRAT2
ENSG00000112992	2693.16	-0.380706	0.080578	-4.75319	2.0023e-06	8.8947e-05	NNT
ENSG00000091986	4622.24	-0.346911	0.0730626	-4.74813	2.05304e-06	9.0958e-05	CCDC80
ENSG00000180251	19.8213	-0.390421	0.0991737	-4.73905	2.14726e-06	9.48791e-05	SLC9A4
ENSG00000143549	5353.15	0.252856	0.0534869	4.73019	2.24312e-06	9.88519e-05	TPM3
ENSG00000171223	4171.01	0.447973	0.0944098	4.72531	2.29767e-06	0.000100988	JUNB
ENSG00000072210	4948.01	-0.294184	0.0623448	-4.72277	2.32655e-06	0.000101988	ALDH3A2
ENSG00000104140	2577.11	0.270842	0.0574126	4.72076	2.34967e-06	0.00010246	RHOV
ENSG00000148730	3323.97	-0.249795	0.0529495	-4.72086	2.34845e-06	0.00010246	EIF4EBP2
ENSG00000131473	3672.42	0.266963	0.0566175	4.71352	2.43474e-06	0.000105892	ACLY
ENSG00000112559	684.517	0.413327	0.0875002	4.70867	2.49342e-06	0.000108161	MDFI
ENSG00000010438	136.321	0.553973	0.11742	4.70576	2.52917e-06	0.000109426	PRSS3
ENSG00000158055	396.004	-0.48102	0.102803	-4.70509	2.53754e-06	0.000109503	GRHL3
ENSG00000118308	417.529	-0.372809	0.0794644	-4.70113	2.58723e-06	0.000111358	LRMP
ENSG00000104081	351.559	-0.531269	0.114583	-4.69918	2.61209e-06	0.000112138	BMF
ENSG00000155111	430.86	-0.339538	0.0724437	-4.69446	2.67312e-06	0.000114462	CDK19
ENSG00000166311	684.739	-0.294148	0.0626029	-4.69349	2.68582e-06	0.00011471	SMPD1
ENSG00000225485	2995.71	0.305677	0.0650977	4.69289	2.69369e-06	0.000114751	ARHGAP23
ENSG00000128606	22.9389	-0.488741	0.10861	-4.69177	2.7085e-06	0.000115087	LRRC17
ENSG00000100307	426.772	-0.398364	0.0853291	-4.69115	2.71678e-06	0.000115144	CBX7
ENSG00000137440	7192.19	0.413737	0.0882362	4.69	2.73199e-06	0.000115494	FGFBP1
ENSG00000196730	634.195	-0.407905	0.0878939	-4.6855	2.79282e-06	0.000117766	DAPK1
ENSG00000087301	144.044	-0.43154	0.0922884	-4.68302	2.82674e-06	0.000118895	TXNDC16
ENSG00000115252	17.1694	-0.446648	0.10602	-4.68041	2.86296e-06	0.000120114	PDE1A
ENSG00000079691	2194.82	-0.221031	0.0472922	-4.67864	2.88787e-06	0.000120814	LRRC16A
ENSG00000172053	3746.68	-0.281525	0.0602204	-4.67819	2.89419e-06	0.000120814	QARS
ENSG00000074935	208.539	0.503862	0.107803	4.67664	2.91621e-06	0.000121428	TUBE1
ENSG00000182118	53.6583	0.544482	0.11563	4.67583	2.92762e-06	0.000121599	FAM89A
ENSG00000182749	642.193	-0.35715	0.0771112	-4.67	3.01196e-06	0.00012479	PAQR7
ENSG00000121742	361.382	0.549924	0.117887	4.65573	3.22842e-06	0.000133341	GJB6
ENSG00000170477	4327.03	-0.510968	0.11847	-4.65483	3.24242e-06	0.000133341	KRT4
ENSG00000171766	103.857	-0.515897	0.111217	-4.65517	3.23717e-06	0.000133341	GATM
ENSG00000079459	10240.7	0.373914	0.080299	4.6518	3.29051e-06	0.000134984	FDFT1
ENSG00000101384	1492.19	0.407005	0.0876064	4.6468	3.37129e-06	0.000137957	JAG1
ENSG00000102886	139.193	-0.444256	0.095689	-4.64524	3.39689e-06	0.000138663	GDPD3
ENSG00000197562	688.724	-0.332855	0.0716329	-4.64014	3.48169e-06	0.000141776	RAB40C
ENSG00000145730	5663.29	-0.216819	0.0468181	-4.63271	3.60913e-06	0.000146606	PAM
ENSG00000144567	1858.1	-0.228939	0.0494602	-4.63168	3.62717e-06	0.00014698	FAM134A
ENSG00000143324	1554.02	0.266832	0.0577183	4.62705	3.70905e-06	0.000149806	XPR1
ENSG00000182795	9520.99	-0.266662	0.0576562	-4.62672	3.71496e-06	0.000149806	C1orf116
ENSG00000213683	121.258	0.440281	0.0951472	4.62199	3.80085e-06	0.000152899	AC002056.3
ENSG00000172965	438.623	0.473202	0.10245	4.6195	3.84661e-06	0.000154366	MIR4435-1HG
ENSG00000106479	483.197	-0.341976	0.0742539	-4.61706	3.89206e-06	0.000155814	ZNF862
ENSG00000138496	1315.1	0.355545	0.0771272	4.61225	3.98324e-06	0.000159081	PARP9
ENSG00000096092	369.094	-0.435331	0.094595	-4.60911	4.04388e-06	0.000161115	TMEM14A
ENSG00000066382	41.3229	-0.530505	0.117922	-4.60532	4.11827e-06	0.000163686	MPPED2
ENSG00000076513	2851.35	-0.244581	0.0532137	-4.60361	4.15236e-06	0.000164648	ANKRD13A
ENSG00000139531	714.801	-0.257197	0.0560387	-4.60282	4.1681e-06	0.000164878	SUOX
ENSG00000109917	675.768	0.29438	0.0640803	4.59874	4.25061e-06	0.000167743	ZNF259
ENSG00000182718	24294.1	0.325879	0.0709786	4.59251	4.37952e-06	0.00017242	ANXA2
ENSG00000108561	1848.17	0.225006	0.0490479	4.59194	4.39141e-06	0.000172479	C1QBP
ENSG00000226145	246.931	0.558653	0.116761	4.58921	4.44936e-06	0.000174055	AC022596.6
ENSG00000142224	223.023	-0.517304	0.117245	-4.58906	4.45247e-06	0.000174055	IL19
ENSG00000055163	1275.11	-0.333698	0.072715	-4.58242	4.59625e-06	0.000179254	CYFIP2
ENSG00000184709	483.682	-0.522139	0.118166	-4.58031	4.64279e-06	0.000180645	LRRC26
ENSG00000138772	1230.49	0.441489	0.0964449	4.57305	4.80677e-06	0.000186437	ANXA3
ENSG00000136542	2624.83	-0.271599	0.0594956	-4.57273	4.81409e-06	0.000186437	GALNT5
ENSG00000156298	63.1647	-0.50644	0.113545	-4.57125	4.84824e-06	0.000187322	TSPAN7
ENSG00000131724	2453.02	0.274399	0.0600636	4.57051	4.86528e-06	0.000187545	IL13RA1
ENSG00000060642	375.394	-0.299447	0.0655242	-4.56907	4.89892e-06	0.000188404	PIGV
ENSG00000171863	344.548	0.431911	0.0949082	4.56559	4.98089e-06	0.000191114	RPS7
ENSG00000135919	383.7	0.55613	0.118408	4.55939	5.13018e-06	0.000196347	SERPINE2
ENSG00000166197	2361.85	0.24231	0.0531654	4.55895	5.14091e-06	0.000196347	NOLC1
ENSG00000101365	1175.2	-0.241366	0.0529725	-4.55776	5.17009e-06	0.000197009	IDH3B
ENSG00000254837	153.377	-0.438351	0.0965084	-4.55404	5.26258e-06	0.000200074	AP001372.2
ENSG00000214944	1106.04	-0.29297	0.0646513	-4.54979	5.37006e-06	0.000203695	ARHGEF28
ENSG00000125753	2053.12	0.250753	0.0551039	4.548	5.41569e-06	0.000204492	VASP
ENSG00000053254	2061.75	-0.313494	0.0691139	-4.54847	5.40382e-06	0.000204492	FOXN3
ENSG00000152785	518.036	-0.399508	0.0878087	-4.54676	5.44771e-06	0.000205234	BMP3
ENSG00000069812	704.586	0.41094	0.0902516	4.54475	5.49996e-06	0.000205802	HES2
ENSG00000198858	1759.78	0.283279	0.0622924	4.54501	5.49333e-06	0.000205802	R3HDM4
ENSG00000101333	622.98	-0.377012	0.0830633	-4.54569	5.47564e-06	0.000205802	PLCB4
ENSG00000196230	8023.65	0.264524	0.0582126	4.54255	5.55773e-06	0.000207497	TUBB
ENSG00000159461	2264.44	-0.216269	0.0476564	-4.54077	5.60481e-06	0.000208786	AMFR
ENSG00000133706	2358.65	0.24226	0.0534497	4.53277	5.82157e-06	0.000216375	LARS
ENSG00000178927	1022.1	0.33839	0.0747354	4.52643	5.99872e-06	0.000221966	C17orf62
ENSG00000132589	3553.59	0.279527	0.0617051	4.52674	5.99005e-06	0.000221966	FLOT2
ENSG00000166979	765.142	0.324058	0.0716442	4.52277	6.10365e-06	0.000225347	EVA1C
ENSG00000133069	96.362	-0.489743	0.110253	-4.51566	6.31198e-06	0.000232522	TMCC2
ENSG00000223559	127.073	0.478355	0.105915	4.51234	6.4117e-06	0.000235673	RP11-700P18.1
ENSG00000164951	1384.35	0.343866	0.076259	4.51078	6.45906e-06	0.000236889	PDP1
ENSG00000145220	177.07	0.413544	0.0921017	4.50474	6.64533e-06	0.000243184	LYAR
ENSG00000180155	1247.1	0.455586	0.101141	4.50299	6.70038e-06	0.000244659	LYNX1
ENSG00000005884	10222.1	0.382542	0.0848684	4.49733	6.88132e-06	0.000250716	ITGA3
ENSG00000163453	3163.34	0.305108	0.0678908	4.49344	7.0081e-06	0.000254776	IGFBP7
ENSG00000248323	36.2451	0.569641	0.117756	4.49092	7.09178e-06	0.000257255	LUCAT1
ENSG00000079482	207.076	-0.351958	0.0785233	-4.48939	7.14269e-06	0.000257975	OPHN1
ENSG00000073464	210.903	-0.372377	0.0832902	-4.4895	7.13907e-06	0.000257975	CLCN4
ENSG00000049759	2818.45	-0.18241	0.0406699	-4.48883	7.16152e-06	0.000258095	NEDD4L
ENSG00000070669	891.434	0.550871	0.115906	4.48509	7.28822e-06	0.000262092	ASNS
ENSG00000102763	1399.01	-0.25983	0.0580551	-4.48456	7.30649e-06	0.000262182	VWA8
ENSG00000144560	2203	-0.190491	0.0425032	-4.48272	7.36977e-06	0.000263882	VGLL4
ENSG00000165092	19450.7	-0.390843	0.087982	-4.4803	7.45378e-06	0.000266316	ALDH1A1
ENSG00000101255	725.702	0.42417	0.0983907	4.47803	7.53339e-06	0.000268583	TRIB3
ENSG00000187653	4507.12	0.444582	0.0991318	4.47745	7.55404e-06	0.000268743	TMSB4XP8
ENSG00000214185	54.9775	0.506888	0.113493	4.47571	7.61579e-06	0.000269784	XPOTP1
ENSG00000157827	699.122	0.388466	0.0868872	4.47595	7.6071e-06	0.000269784	FMNL2
ENSG00000182606	3756.95	-0.184619	0.0412806	-4.47324	7.7043e-06	0.000272339	TRAK1
ENSG00000214822	10.2359	0.485896	0.103419	4.47243	7.73363e-06	0.000272795	KRT16P3
ENSG00000181035	141.592	-0.45004	0.101517	-4.46921	7.85073e-06	0.000276339	SLC25A42
ENSG00000184307	171.475	-0.436298	0.0978879	-4.46735	7.91947e-06	0.000278169	ZDHHC23
ENSG00000188706	1269.23	0.261072	0.0585258	4.46398	8.04497e-06	0.000281981	ZDHHC9
ENSG00000162144	1125.39	-0.367559	0.0823687	-4.46316	8.07613e-06	0.000282477	CYB561A3
ENSG00000127507	141.429	0.494119	0.110518	4.45579	8.35846e-06	0.000291738	EMR2
ENSG00000173559	281.911	0.466125	0.104247	4.45246	8.48936e-06	0.000295686	NABP1
ENSG00000130638	2132.63	-0.183374	0.04119	-4.4516	8.52318e-06	0.000296094	ATXN10
ENSG00000137857	3668.25	-0.402248	0.0905409	-4.45126	8.53672e-06	0.000296094	DUOX1
ENSG00000079257	905.28	0.462905	0.103341	4.44842	8.65035e-06	0.00029941	LXN
ENSG00000175592	384.321	0.531829	0.118472	4.44658	8.7247e-06	0.000301356	FOSL1
ENSG00000175911	10.7909	-0.477522	0.106382	-4.4459	8.7525e-06	0.000301689	AC127496.1
ENSG00000091622	2182.77	-0.294759	0.0663142	-4.44513	8.78377e-06	0.00030214	PITPNM3
ENSG00000013375	795.7	0.338779	0.0764467	4.44241	8.89578e-06	0.000304731	PGM3
ENSG00000157404	167.201	-0.496902	0.117753	-4.44275	8.88148e-06	0.000304731	KIT
ENSG00000161395	774.274	-0.332304	0.0748131	-4.44103	8.95284e-06	0.000306054	PGAP3
ENSG00000166016	132.128	-0.483776	0.111422	-4.44015	8.98982e-06	0.000306688	ABTB2
ENSG00000099194	10274.6	0.473952	0.106212	4.43929	9.02575e-06	0.000307282	SCD
ENSG00000106049	1286.61	-0.262121	0.0591922	-4.43786	9.08558e-06	0.000308687	HIBADH
ENSG00000102007	1690.63	0.223872	0.050454	4.43712	9.11697e-06	0.000309121	PLP2
ENSG00000173531	166.909	-0.454245	0.103449	-4.43634	9.15001e-06	0.00030961	MST1
ENSG00000133816	1398.2	0.30648	0.0691938	4.43376	9.26029e-06	0.000312704	MICAL2
ENSG00000119714	137.005	0.51229	0.113493	4.43114	9.37369e-06	0.000315892	GPR68
ENSG00000168282	1240.38	0.253449	0.0573606	4.424	9.68899e-06	0.000325604	MGAT2
ENSG00000165194	312.415	-0.393748	0.107873	-4.42373	9.7011e-06	0.000325604	PCDH19
ENSG00000108091	2778.41	-0.296904	0.0672575	-4.41949	9.89349e-06	0.000331392	CCDC6
ENSG00000100558	495.078	0.355741	0.0805684	4.41842	9.94269e-06	0.00033237	PLEK2
ENSG00000178104	1497.42	-0.273492	0.0620352	-4.41267	1.02103e-05	0.00034063	PDE4DIP
ENSG00000137767	860.577	0.283685	0.0643321	4.41149	1.02659e-05	0.0003418	SQRDL
ENSG00000135069	1114.27	0.527262	0.114673	4.40988	1.03428e-05	0.000343671	PSAT1
ENSG00000111057	3480.06	0.305972	0.069357	4.40899	1.03853e-05	0.000344395	KRT18
ENSG00000175906	1958.58	0.367335	0.0831425	4.4066	1.05003e-05	0.000345438	ARL4D
ENSG00000142937	13385.9	0.216073	0.0490618	4.40695	1.04836e-05	0.000345438	RPS8
ENSG00000126775	372.679	-0.343243	0.0777977	-4.40618	1.05208e-05	0.000345438	ATG14
ENSG00000168490	442.914	-0.354467	0.0810439	-4.40786	1.04395e-05	0.000345438	PHYHIP
ENSG00000138411	86.0074	-0.490779	0.115623	-4.40716	1.04737e-05	0.000345438	HECW2
ENSG00000176046	1848.93	0.456423	0.10341	4.40528	1.05645e-05	0.000345511	NUPR1
ENSG00000170027	4465.95	0.238637	0.0541911	4.40546	1.05557e-05	0.000345511	YWHAG
ENSG00000131015	92.6988	0.488179	0.110113	4.40133	1.07591e-05	0.000351184	ULBP2
ENSG00000186806	68.9167	-0.496771	0.11596	-4.39825	1.09126e-05	0.000355493	VSIG10L
ENSG00000156463	618.527	-0.328433	0.0748543	-4.39222	1.12199e-05	0.000364789	SH3RF2
ENSG00000096060	4240.16	-0.339436	0.0774783	-4.39089	1.12888e-05	0.000366312	FKBP5
ENSG00000227051	108.205	-0.497726	0.114057	-4.38856	1.14104e-05	0.000369538	C14orf132
ENSG00000110723	714.609	-0.359738	0.0821357	-4.38241	1.17376e-05	0.000379394	EXPH5
ENSG00000106211	16350.2	-0.407202	0.0931104	-4.38119	1.18031e-05	0.000380126	HSPB1
ENSG00000128510	2719.48	-0.469734	0.108313	-4.38114	1.1806e-05	0.000380126	CPA4
ENSG00000060558	1897.82	0.297366	0.0678686	4.37821	1.19656e-05	0.00038452	GNA15
ENSG00000096063	1526.29	0.288384	0.065924	4.37685	1.20408e-05	0.000386189	SRPK1
ENSG00000133019	105.136	-0.476436	0.113561	-4.37641	1.2065e-05	0.000386219	CHRM3
ENSG00000157978	2297.05	-0.253465	0.0580571	-4.37343	1.22312e-05	0.000390785	LDLRAP1
ENSG00000115919	757.156	0.427906	0.0979058	4.36934	1.24623e-05	0.000397405	KYNU
ENSG00000143418	2593.56	0.13596	0.0311474	4.36877	1.24948e-05	0.000397679	CERS2
ENSG00000138744	354.191	-0.306748	0.0702644	-4.36743	1.25716e-05	0.00039936	NAAA
ENSG00000158716	1188.6	0.361003	0.0826293	4.36648	1.26263e-05	0.000399569	DUSP23
ENSG00000181830	3281.57	0.256767	0.0588096	4.36656	1.26221e-05	0.000399569	SLC35C1
ENSG00000160752	4541.52	0.335786	0.0769197	4.36281	1.28401e-05	0.000405563	FDPS
ENSG00000002587	1627.36	0.380706	0.0873946	4.36195	1.28907e-05	0.000406387	HS3ST1
ENSG00000256167	279.096	0.421195	0.0964789	4.36088	1.29542e-05	0.000407615	ATF4P4
ENSG00000198513	220.261	-0.439845	0.101568	-4.35809	1.312e-05	0.000412051	ATL1
ENSG00000140577	492.766	0.271464	0.0622649	4.35756	1.31521e-05	0.000412282	CRTC3
ENSG00000131876	201.026	0.398226	0.0917629	4.35465	1.33278e-05	0.000417001	SNRPA1
ENSG00000109321	151.793	0.513616	0.11486	4.35287	1.34364e-05	0.00041961	AREG
ENSG00000105185	387.897	0.402021	0.0925226	4.35216	1.348e-05	0.000420131	PDCD5
ENSG00000158555	190.866	-0.420872	0.0970586	-4.35178	1.35037e-05	0.000420131	GDPD5
ENSG00000063180	385.437	-0.410807	0.0953817	-4.34634	1.38429e-05	0.00042988	CA11
ENSG00000130005	299.312	-0.405086	0.093641	-4.34374	1.4008e-05	0.000434196	GAMT
ENSG00000272091	91.7859	-0.460208	0.105641	-4.342	1.41191e-05	0.000436823	RP4-758J24.5
ENSG00000153446	98.9528	-0.498635	0.118432	-4.34153	1.41492e-05	0.000436943	C16orf89
ENSG00000167508	1693.35	0.427843	0.0984287	4.3379	1.43851e-05	0.000442582	MVD
ENSG00000101417	276.737	-0.379334	0.0878987	-4.33815	1.43688e-05	0.000442582	PXMP4
ENSG00000167191	522.313	-0.387094	0.0897611	-4.33369	1.46629e-05	0.000450295	GPRC5B
ENSG00000147697	429.621	0.393099	0.0905831	4.33103	1.48412e-05	0.000452426	GSDMC
ENSG00000175354	923.722	0.302182	0.0698868	4.33196	1.47785e-05	0.000452426	PTPN2
ENSG00000092068	502.899	-0.410045	0.0958528	-4.33139	1.4817e-05	0.000452426	SLC7A8
ENSG00000026751	109.009	-0.454934	0.105995	-4.33125	1.48262e-05	0.000452426	SLAMF7
ENSG00000129116	1859.74	0.267792	0.0619644	4.32406	1.53187e-05	0.000466126	PALLD
ENSG00000163399	40388.6	-0.194083	0.0449175	-4.32024	1.55857e-05	0.000473383	ATP1A1
ENSG00000167920	244.235	-0.361265	0.0833695	-4.31762	1.57721e-05	0.000478171	TMEM99
ENSG00000171130	522.84	-0.32712	0.0759629	-4.31345	1.60728e-05	0.0004864	ATP6V0E2
ENSG00000228305	470.697	0.247616	0.0575807	4.31232	1.61548e-05	0.000487992	AC016734.2
ENSG00000154889	651.045	-0.239548	0.0555131	-4.31149	1.62155e-05	0.000488053	MPPE1
ENSG00000198189	348.947	-0.403117	0.0935857	-4.31164	1.6205e-05	0.000488053	HSD17B11
ENSG00000071967	737.196	-0.418867	0.098141	-4.31073	1.62715e-05	0.000488851	CYBRD1
ENSG00000233588	498.79	0.342778	0.0796616	4.30833	1.64493e-05	0.000493301	CYP51A1P2
ENSG00000125148	1948.66	0.439308	0.101735	4.30403	1.67719e-05	0.000501201	MT2A
ENSG00000133101	1271.29	0.420624	0.0975848	4.30401	1.67731e-05	0.000501201	CCNA1
ENSG00000163840	1214.24	0.245159	0.0570434	4.30316	1.68377e-05	0.00050133	DTX3L
ENSG00000104611	1604.96	-0.249307	0.0579491	-4.30333	1.68248e-05	0.00050133	SH2D4A
ENSG00000104613	1046.27	0.220129	0.0511751	4.30153	1.69621e-05	0.00050413	INTS10
ENSG00000168003	3884.71	0.468678	0.108474	4.29822	1.72172e-05	0.000510797	SLC3A2
ENSG00000154734	840.417	0.437498	0.101668	4.29513	1.74589e-05	0.000517045	ADAMTS1
ENSG00000123505	2300.05	0.327575	0.0763366	4.29302	1.7626e-05	0.000521064	AMD1
ENSG00000174370	63.3356	-0.487523	0.116614	-4.29015	1.78554e-05	0.000526909	C11orf45
ENSG00000164010	302.925	-0.350043	0.0816102	-4.28705	1.81061e-05	0.000533358	ERMAP
ENSG00000169594	1020.82	0.269011	0.0628021	4.28662	1.81412e-05	0.000533448	BNC1
ENSG00000172757	8437.78	0.25177	0.0587402	4.28569	1.82172e-05	0.000534736	CFL1
ENSG00000231901	86.3742	-0.489896	0.113902	-4.28514	1.82627e-05	0.000535127	RP11-281A20.1
ENSG00000168763	608.686	-0.292708	0.0684235	-4.2822	1.85056e-05	0.000541288	CNNM3
ENSG00000019102	724.867	-0.310516	0.0728692	-4.27871	1.87983e-05	0.000548884	VSIG2
ENSG00000147535	514.745	0.328071	0.0769472	4.27434	1.91707e-05	0.000558776	PPAPDC1B
ENSG00000128692	1873.21	0.323363	0.0756174	4.27348	1.92444e-05	0.000558962	EIF2S2P4
ENSG00000231991	31010.9	0.272083	0.0636268	4.27374	1.92217e-05	0.000558962	ANXA2P2
ENSG00000197446	4626.35	-0.4818	0.118505	-4.26784	1.97376e-05	0.000572286	CYP2F1
ENSG00000197747	4786.6	0.405589	0.0950167	4.26667	1.98415e-05	0.000574297	S100A10
ENSG00000242247	1666.23	0.264254	0.0619755	4.2657	1.99272e-05	0.000575776	ARFGAP3
ENSG00000183718	197.508	-0.392953	0.0925461	-4.2648	2.00084e-05	0.000577116	TRIM52
ENSG00000112782	91.863	-0.479917	0.115978	-4.26277	2.01913e-05	0.000581382	CLIC5
ENSG00000135842	2192.23	0.302924	0.0710328	4.26214	2.02479e-05	0.000582004	FAM129A
ENSG00000070731	1131.86	-0.290646	0.0684574	-4.26072	2.03766e-05	0.000584692	ST6GALNAC2
ENSG00000136628	3827.77	0.28739	0.0674825	4.25807	2.06199e-05	0.000590654	EPRS
ENSG00000182544	516.271	-0.291027	0.0683074	-4.25474	2.09293e-05	0.000598484	MFSD5
ENSG00000170345	4066.98	0.373899	0.0878837	4.25376	2.10207e-05	0.000600066	FOS
ENSG00000103534	5440.32	0.316951	0.0744721	4.25314	2.10793e-05	0.000600705	TMC5
ENSG00000001461	2431.18	-0.187604	0.0441987	-4.24665	2.16988e-05	0.0006173	NIPAL3
ENSG00000166949	3433.66	0.235513	0.055484	4.24183	2.21708e-05	0.000629651	SMAD3
ENSG00000105643	1586.98	-0.367241	0.0869795	-4.23995	2.23565e-05	0.000633841	ARRDC2
ENSG00000154342	69.6266	-0.492114	0.117722	-4.23342	2.30165e-05	0.000651442	WNT3A
ENSG00000176641	984.146	-0.356923	0.0845365	-4.23122	2.32423e-05	0.000656714	RNF152
ENSG00000204362	43.4434	0.536341	0.118447	4.23059	2.33082e-05	0.000657457	RP11-380J14.1
ENSG00000118263	540.196	0.410787	0.0968308	4.22811	2.35658e-05	0.000663596	KLF7
ENSG00000147689	13644.8	0.387894	0.091319	4.2254	2.38513e-05	0.000668238	FAM83A
ENSG00000168904	186.491	-0.352247	0.08337	-4.22567	2.38234e-05	0.000668238	LRRC28
ENSG00000158014	49.3247	-0.373509	0.111943	-4.22558	2.3833e-05	0.000668238	SLC30A2
ENSG00000137198	75.0076	-0.467224	0.114278	-4.22465	2.39313e-05	0.000669352	GMPR
ENSG00000128283	928.21	0.359098	0.0848115	4.22105	2.43167e-05	0.00067885	CDC42EP1
ENSG00000171621	888.338	0.271169	0.0642199	4.22072	2.43526e-05	0.00067885	SPSB1
ENSG00000185386	231.93	0.368578	0.0874008	4.21765	2.46865e-05	0.000685863	MAPK11
ENSG00000159840	5042.29	0.366542	0.0866108	4.21746	2.47067e-05	0.000685863	ZYX
ENSG00000049449	1532.2	0.302575	0.0717894	4.21727	2.4728e-05	0.000685863	RCN1
ENSG00000060982	181.221	0.501954	0.118157	4.21579	2.48903e-05	0.000688671	BCAT1
ENSG00000136026	2202.14	0.247482	0.0587021	4.21559	2.49122e-05	0.000688671	CKAP4
ENSG00000160213	3874.04	0.378586	0.0897832	4.2126	2.52446e-05	0.000696701	CSTB
ENSG00000075624	36204.5	0.364771	0.0867192	4.20936	2.5609e-05	0.000705584	ACTB
ENSG00000171867	4349.34	0.254017	0.0603591	4.20859	2.5697e-05	0.000706777	PRNP
ENSG00000162738	667.636	-0.310672	0.0738787	-4.20823	2.57373e-05	0.000706777	VANGL2
ENSG00000120437	1613.85	0.330707	0.0786392	4.20622	2.59675e-05	0.00071192	ACAT2
ENSG00000115355	465.895	0.339885	0.080723	4.20133	2.65353e-05	0.000726289	CCDC88A
ENSG00000084090	2699.42	-0.193205	0.0460636	-4.19634	2.7126e-05	0.000741235	STARD7
ENSG00000197818	1282.1	0.325186	0.0775153	4.19311	2.75151e-05	0.000749403	SLC9A8
ENSG00000180011	1080.38	-0.179809	0.0428953	-4.19328	2.74948e-05	0.000749403	ZADH2
ENSG00000164920	177.448	-0.439101	0.10494	-4.19194	2.76582e-05	0.000752068	OSR2
ENSG00000084754	5588.64	-0.142677	0.0340633	-4.18959	2.79459e-05	0.000758648	HADHA
ENSG00000227640	278.878	-0.351783	0.0837004	-4.18903	2.80155e-05	0.000759299	SOX21-AS1
ENSG00000135476	98.0808	-0.486346	0.117882	-4.18843	2.80893e-05	0.000760058	ESPL1
ENSG00000143575	969.154	0.243792	0.0582564	4.18787	2.81586e-05	0.000760694	HAX1
ENSG00000146555	363.54	-0.434105	0.105739	-4.18616	2.83717e-05	0.000765206	SDK1
ENSG00000079385	1795.69	0.465923	0.109506	4.18498	2.85189e-05	0.000766688	CEACAM1
ENSG00000101310	2441.94	0.182297	0.0435939	4.1851	2.8504e-05	0.000766688	SEC23B
ENSG00000125458	336.675	0.347104	0.0827513	4.18112	2.90077e-05	0.000778569	NT5C
ENSG00000006715	1326.05	-0.226186	0.0541322	-4.17988	2.91669e-05	0.000781578	VPS41
ENSG00000011198	877.548	-0.299891	0.0718709	-4.17745	2.948e-05	0.000788698	ABHD5
ENSG00000128268	488.497	-0.359293	0.0864429	-4.17417	2.9907e-05	0.000797553	MGAT3
ENSG00000164463	324.583	-0.386915	0.0930524	-4.17423	2.98995e-05	0.000797553	CREBRF
ENSG00000105523	1549.49	0.31432	0.0752816	4.1737	2.99687e-05	0.000797916	FAM83E
ENSG00000121281	397.985	0.358527	0.0855084	4.17318	3.00377e-05	0.000798475	ADCY7
ENSG00000187534	632.894	0.306277	0.0734426	4.17174	3.02285e-05	0.000802263	CTC-471F3.4
ENSG00000101150	2840.17	0.20086	0.0481662	4.1712	3.03005e-05	0.00080289	TPD52L2
ENSG00000144381	5772.85	0.295501	0.0709479	4.16689	3.08785e-05	0.000816904	HSPD1
ENSG00000150991	29120.1	0.23549	0.0565556	4.16359	3.13288e-05	0.000827498	UBC
ENSG00000253626	2087.4	0.198477	0.0477029	4.16291	3.1422e-05	0.000828547	EIF5AL1
ENSG00000254343	46.5464	-0.482588	0.118039	-4.16257	3.14682e-05	0.000828547	RP11-760H22.2
ENSG00000167986	6326.32	-0.12783	0.0307221	-4.16147	3.162e-05	0.000831225	DDB1
ENSG00000180867	4649.76	0.288917	0.0695871	4.15927	3.1927e-05	0.000835085	PDIA3P1
ENSG00000113108	308.566	-0.344849	0.0837504	-4.15898	3.19679e-05	0.000835085	APBB3
ENSG00000070759	141.519	-0.421417	0.102922	-4.15906	3.19554e-05	0.000835085	TESK2
ENSG00000166828	121.787	-0.465863	0.118293	-4.15932	3.19192e-05	0.000835085	SCNN1G
ENSG00000171408	58.2928	-0.474567	0.114173	-4.15597	3.23904e-05	0.000844794	PDE7B
ENSG00000123213	276.748	0.332987	0.0802969	4.15533	3.24825e-05	0.000845868	NLN
ENSG00000165801	611.544	-0.326975	0.079073	-4.15193	3.29682e-05	0.000857174	ARHGEF40
ENSG00000197077	2005.32	-0.246014	0.0592836	-4.15144	3.30392e-05	0.000857677	KIAA1671
ENSG00000184867	339.931	0.307026	0.0739155	4.14915	3.33719e-05	0.000864963	ARMCX2
ENSG00000154309	136.909	-0.456335	0.110333	-4.14852	3.34627e-05	0.000865964	DISP1
ENSG00000129195	37.2197	-0.454429	0.116862	-4.14765	3.3591e-05	0.000867933	FAM64A
ENSG00000185834	1610.99	0.360879	0.0871658	4.14728	3.36445e-05	0.000867964	RPL12P4
ENSG00000198585	931.447	-0.254153	0.0615344	-4.14288	3.42971e-05	0.000883429	NUDT16
ENSG00000167676	76.4231	0.505019	0.118056	4.1416	3.44884e-05	0.000885612	PLIN4
ENSG00000111981	16.1255	0.345689	0.0903584	4.14195	3.44359e-05	0.000885612	ULBP1
ENSG00000103657	1483.26	-0.254863	0.0615678	-4.14044	3.46635e-05	0.000888734	HERC1
ENSG00000005059	128.962	0.384935	0.09287	4.13986	3.47513e-05	0.000889612	CCDC109B
ENSG00000160691	6178.89	0.316444	0.0762537	4.13858	3.49466e-05	0.000893236	SHC1
ENSG00000123080	205.752	-0.448172	0.108356	-4.1382	3.50044e-05	0.000893337	CDKN2C
ENSG00000075618	3732.29	0.406006	0.0975282	4.13311	3.57893e-05	0.000911968	FSCN1
ENSG00000228612	92.2065	0.443265	0.107025	4.12491	3.70887e-05	0.000943632	HK2P1
ENSG00000196136	62.7171	0.519776	0.11237	4.12372	3.72797e-05	0.000944997	SERPINA3
ENSG00000106853	2308.07	0.317781	0.0770172	4.12352	3.7313e-05	0.000944997	PTGR1
ENSG00000178947	126.974	-0.454337	0.113018	-4.12389	3.72534e-05	0.000944997	LINC00086
ENSG00000060138	7405.62	0.248967	0.0605365	4.11411	3.88681e-05	0.000982884	YBX3
ENSG00000151012	799.967	0.495434	0.117917	4.11349	3.89721e-05	0.000984017	SLC7A11
ENSG00000187098	728.141	-0.257362	0.0624911	-4.11247	3.91443e-05	0.000986863	MITF
ENSG00000181104	427.128	0.391764	0.0956397	4.10895	3.97455e-05	0.0010005	F2R
ENSG00000137747	381.498	-0.307659	0.0748454	-4.10469	4.04862e-05	0.00101761	TMPRSS13
ENSG00000136710	843.859	-0.278589	0.0680413	-4.10187	4.09819e-05	0.00102851	CCDC115
ENSG00000163938	1868.45	0.283963	0.0693283	4.10014	4.12902e-05	0.00103468	GNL3
ENSG00000167004	6635.55	0.287731	0.070298	4.09954	4.13965e-05	0.00103579	PDIA3
ENSG00000239672	183.383	0.395682	0.0967979	4.09656	4.19332e-05	0.00104764	NME1
ENSG00000103044	3298.66	0.383387	0.0934184	4.09468	4.22755e-05	0.00105145	HAS3
ENSG00000169550	667.409	-0.354451	0.0868161	-4.09497	4.22226e-05	0.00105145	MUC15
ENSG00000105429	2760.76	-0.374282	0.0916152	-4.09481	4.22523e-05	0.00105145	MEGF8
ENSG00000163406	5008.71	-0.295165	0.0722037	-4.09183	4.2799e-05	0.00106287	SLC15A2
ENSG00000172594	276.026	-0.317766	0.077709	-4.08728	4.36453e-05	0.00108227	SMPDL3A
ENSG00000109255	50.5672	-0.469323	0.118265	-4.08292	4.44736e-05	0.00110117	NMU
ENSG00000184779	149.915	0.42202	0.0947976	4.07807	4.54106e-05	0.00112103	RPS17
ENSG00000114166	367.144	-0.288642	0.0710526	-4.0782	4.53852e-05	0.00112103	KAT2B
ENSG00000112561	655.471	-0.29483	0.0725106	-4.0768	4.56591e-05	0.00112549	TFEB
ENSG00000011028	1404.75	-0.418718	0.103553	-4.0763	4.57574e-05	0.00112624	MRC2
ENSG00000165181	64.5732	0.489053	0.117393	4.07561	4.58939e-05	0.0011269	C9orf84
ENSG00000185033	10337.8	0.329543	0.0805298	4.07536	4.59426e-05	0.0011269	SEMA4B
ENSG00000136261	1284.85	0.205444	0.0504103	4.07501	4.60125e-05	0.0011269	BZW2
ENSG00000135617	293.446	-0.344148	0.0844987	-4.07479	4.60554e-05	0.0011269	PRADC1
ENSG00000254087	3562.31	0.235838	0.0579276	4.0744	4.61338e-05	0.00112716	LYN
ENSG00000196218	273.293	-0.415249	0.102403	-4.07292	4.6427e-05	0.00113266	RYR1
ENSG00000119421	1418.55	-0.264111	0.064926	-4.07095	4.68221e-05	0.00114062	NDUFA8
ENSG00000154217	643.183	0.286232	0.0704383	4.06724	4.75731e-05	0.00115722	PITPNC1
ENSG00000106070	295.428	0.440386	0.108119	4.06608	4.78098e-05	0.00116019	GRB10
ENSG00000166068	481.961	0.334364	0.0822965	4.06596	4.78348e-05	0.00116019	SPRED1
ENSG00000112972	4380.69	0.41451	0.102036	4.06514	4.80035e-05	0.00116258	HMGCS1
ENSG00000133216	1578.33	-0.35843	0.0883111	-4.06381	4.82791e-05	0.00116586	EPHB2
ENSG00000079308	1075.3	-0.470232	0.117741	-4.06384	4.82721e-05	0.00116586	TNS1
ENSG00000198535	176.589	0.499869	0.118521	4.06332	4.83791e-05	0.00116658	C2CD4A
ENSG00000166669	184.816	-0.412895	0.101675	-4.06142	4.87756e-05	0.00117443	ATF7IP2
ENSG00000229647	40.816	0.507674	0.117873	4.06017	4.90367e-05	0.00117901	AC007879.7
ENSG00000140254	806.688	-0.324895	0.0802312	-4.05896	4.92921e-05	0.00118344	DUOXA1
ENSG00000188487	7.33974	0.352047	0.0877247	4.05728	4.96482e-05	0.00119027	INSC
ENSG00000241837	717.143	-0.298145	0.0736787	-4.05502	5.01309e-05	0.00120011	ATP5O
ENSG00000089159	4952.95	0.261493	0.0645024	4.04976	5.12692e-05	0.00122559	PXN
ENSG00000110619	1536.03	0.327659	0.0807638	4.04881	5.14783e-05	0.00122706	CARS
ENSG00000103066	284.39	-0.323869	0.0801475	-4.04909	5.14161e-05	0.00122706	PLA2G15
ENSG00000100644	6761.44	0.32085	0.0792092	4.04624	5.20474e-05	0.00123885	HIF1A
ENSG00000185133	162.296	-0.444533	0.113503	-4.04576	5.21538e-05	0.0012396	INPP5J
ENSG00000166750	5799.28	0.289378	0.0716097	4.04459	5.24157e-05	0.00124405	SLFN5
ENSG00000109193	100.069	-0.459262	0.118429	-4.04211	5.29724e-05	0.00125547	SULT1E1
ENSG00000137727	114.453	-0.45173	0.118457	-4.04122	5.31748e-05	0.00125847	ARHGAP20
ENSG00000169504	2077.36	0.381792	0.0942592	4.04063	5.33079e-05	0.00125983	CLIC4
ENSG00000214128	217.718	-0.449632	0.117117	-4.03687	5.4168e-05	0.00127666	TMEM213
ENSG00000181804	82.4328	-0.450301	0.114122	-4.03685	5.4174e-05	0.00127666	SLC9A9
ENSG00000167992	5.72606	-0.332574	0.0816118	-4.03453	5.47109e-05	0.00128749	VWCE
ENSG00000145113	13291.4	0.34994	0.0865982	4.03295	5.50816e-05	0.00129255	MUC4
ENSG00000143179	730.182	0.234454	0.0581414	4.03301	5.50675e-05	0.00129255	UCK2
ENSG00000198715	681.386	-0.312537	0.0775601	-4.03203	5.52965e-05	0.00129576	C1orf85
ENSG00000163191	11141.8	0.282417	0.0700792	4.03116	5.55015e-05	0.00129873	S100A11
ENSG00000117335	5464.28	0.340381	0.0844476	4.03079	5.55894e-05	0.00129896	CD46
ENSG00000165689	501.252	0.300723	0.0747052	4.0292	5.59669e-05	0.00130595	SDCCAG3
ENSG00000164182	165.652	0.402969	0.100362	4.02876	5.60729e-05	0.00130659	NDUFAF2
ENSG00000066654	948.959	-0.207653	0.0514972	-4.02644	5.66282e-05	0.00131768	THUMPD1
ENSG00000124116	59.1181	0.504503	0.115363	4.02252	5.75777e-05	0.0013379	WFDC3
ENSG00000136114	132.765	0.428541	0.106347	4.01675	5.90072e-05	0.00136729	THSD1
ENSG00000182199	1843.82	0.350921	0.0871075	4.01705	5.89307e-05	0.00136729	SHMT2
ENSG00000167759	115.009	0.469945	0.11625	4.01565	5.92824e-05	0.00137035	KLK13
ENSG00000080819	666.815	-0.30042	0.0748378	-4.01556	5.93042e-05	0.00137035	CPOX
ENSG00000225969	30.3583	0.488403	0.118467	4.01274	6.00185e-05	0.00138301	LINC00035
ENSG00000110777	247.946	-0.428695	0.108691	-4.01291	5.99746e-05	0.00138301	POU2AF1
ENSG00000141401	1355.96	-0.36913	0.0919903	-4.00923	6.09165e-05	0.00140176	IMPA2
ENSG00000069535	103.088	-0.451191	0.113069	-4.00885	6.1016e-05	0.0014021	MAOB
ENSG00000165006	1676.7	0.192041	0.0479455	4.00551	6.18843e-05	0.00141763	UBAP1
ENSG00000184828	1082.54	-0.320562	0.0802965	-4.00578	6.18134e-05	0.00141763	ZBTB7C
ENSG00000109906	78.9292	-0.372346	0.105993	-4.00527	6.19476e-05	0.00141763	ZBTB16
ENSG00000131242	1276.73	-0.19794	0.0495608	-4.00208	6.27893e-05	0.00143491	RAB11FIP4
ENSG00000196104	173.289	-0.406109	0.101786	-4.00096	6.30849e-05	0.00143969	SPOCK3
ENSG00000074621	399.784	-0.257496	0.0646504	-4.00039	6.32375e-05	0.00144119	SLC24A1
ENSG00000073282	2287.19	0.312661	0.0782172	3.99912	6.3578e-05	0.00144503	TP63
ENSG00000171490	2639.24	0.18126	0.0453468	3.99911	6.35801e-05	0.00144503	RSL1D1
ENSG00000168907	289.8	-0.409477	0.103606	-3.99848	6.37493e-05	0.0014469	PLA2G4F
ENSG00000187626	150.313	-0.360809	0.0898326	-3.99783	6.39248e-05	0.0014489	ZKSCAN4
ENSG00000135744	14.6231	0.489218	0.105575	3.99601	6.44186e-05	0.00145635	AGT
ENSG00000132383	1574.48	-0.201757	0.0505359	-3.99597	6.44288e-05	0.00145635	RPA1
ENSG00000118257	1763.87	0.315969	0.0789106	3.98968	6.61621e-05	0.00149053	NRP2
ENSG00000111666	582.912	-0.359634	0.0905288	-3.98951	6.62099e-05	0.00149053	CHPT1
ENSG00000244242	495.869	-0.369537	0.0928145	-3.99008	6.60516e-05	0.00149053	IFITM10
ENSG00000080608	722.47	0.272037	0.0682018	3.98896	6.63624e-05	0.00149194	KIAA0020
ENSG00000174514	1025.29	-0.350018	0.088399	-3.98803	6.66233e-05	0.00149578	MFSD4
ENSG00000034510	13716.1	0.383874	0.0961196	3.98534	6.7384e-05	0.00150878	TMSB10
ENSG00000108518	9001.23	0.243718	0.0611204	3.98542	6.73613e-05	0.00150878	PFN1
ENSG00000158828	1943.93	-0.2718	0.0682611	-3.9841	6.77371e-05	0.00151465	PINK1
ENSG00000213300	1709.19	0.305301	0.0768199	3.97834	6.93992e-05	0.0015474	HNRNPA3P6
ENSG00000188641	1176.46	0.237712	0.0598089	3.97858	6.93279e-05	0.0015474	DPYD
ENSG00000107262	5470.63	-0.178929	0.0449901	-3.97805	6.94813e-05	0.0015474	BAG1
ENSG00000101144	449.647	-0.333132	0.0837173	-3.97761	6.96123e-05	0.00154825	BMP7
ENSG00000172403	40.5727	-0.458555	0.118077	-3.97641	6.99632e-05	0.00155397	SYNPO2
ENSG00000198643	1212.78	-0.276575	0.0698282	-3.97479	7.0441e-05	0.00156249	FAM3D
ENSG00000233723	8.94574	-0.315051	0.0961216	-3.97081	7.16291e-05	0.00158673	LINC01122
ENSG00000144802	1089.47	0.341488	0.0863613	3.9611	7.46065e-05	0.00165005	NFKBIZ
ENSG00000204371	1323.61	-0.316686	0.0799471	-3.96084	7.46862e-05	0.00165005	EHMT2
ENSG00000197444	18.988	-0.363876	0.112137	-3.95963	7.50655e-05	0.00165623	OGDHL
ENSG00000172738	61.079	-0.436273	0.11256	-3.95923	7.51906e-05	0.00165679	TMEM217
ENSG00000115875	1734.63	0.260571	0.0659225	3.95569	7.63146e-05	0.00167933	SRSF7
ENSG00000147852	938.578	0.261145	0.0658568	3.95508	7.65097e-05	0.00168139	VLDLR
ENSG00000050730	14.8264	0.482928	0.104515	3.95474	7.66187e-05	0.00168156	TNIP3
ENSG00000016602	5672.54	0.353849	0.089274	3.95333	7.70713e-05	0.00168927	CLCA4
ENSG00000167962	981.042	0.324449	0.0819067	3.95297	7.71884e-05	0.0016896	ZNF598
ENSG00000261175	41.7507	0.460826	0.115661	3.95051	7.79836e-05	0.00170252	CTD-2015G9.2
ENSG00000115556	58.8275	-0.413295	0.117937	-3.95077	7.79009e-05	0.00170252	PLCD4
ENSG00000235750	310.754	0.341196	0.0862211	3.94913	7.84354e-05	0.00171014	KIAA0040
ENSG00000151623	1164.14	-0.377543	0.0975728	-3.94537	7.96764e-05	0.00173492	NR3C2
ENSG00000164543	1679.55	0.335035	0.0849647	3.94461	7.99307e-05	0.00173591	STK17A
ENSG00000160439	311.042	-0.294942	0.074979	-3.94474	7.98855e-05	0.00173591	RDH13
ENSG00000025708	959.12	0.416695	0.104792	3.9401	8.14469e-05	0.0017656	TYMP
ENSG00000159403	195.208	0.41416	0.103618	3.93991	8.15107e-05	0.0017656	C1R
ENSG00000129657	2567.93	0.193362	0.0490572	3.93793	8.21888e-05	0.00177798	SEC14L1
ENSG00000179163	3947.19	-0.156366	0.0397455	-3.93658	8.26501e-05	0.00178563	FUCA1
ENSG00000135374	246.062	-0.364362	0.0928911	-3.93189	8.428e-05	0.00181848	ELF5
ENSG00000197442	1796.53	0.283475	0.0719977	3.93109	8.45629e-05	0.00181985	MAP3K5
ENSG00000178363	274.346	-0.44738	0.116622	-3.93121	8.45179e-05	0.00181985	CALML3
ENSG00000172264	48.2445	-0.428858	0.118009	-3.93062	8.47279e-05	0.00182105	MACROD2
ENSG00000078369	7656.09	0.240419	0.0612139	3.92926	8.5207e-05	0.00182662	GNB1
ENSG00000204388	1654.52	-0.330418	0.0845216	-3.92936	8.51739e-05	0.00182662	HSPA1B
ENSG00000072110	3153.83	0.313786	0.0798158	3.92751	8.58311e-05	0.00183763	ACTN1
ENSG00000134013	768.017	0.468745	0.117359	3.92604	8.6357e-05	0.00184003	LOXL2
ENSG00000157168	184.888	0.456143	0.114878	3.92565	8.64973e-05	0.00184003	NRG1
ENSG00000128512	245.404	0.343087	0.0873666	3.92629	8.62645e-05	0.00184003	DOCK4
ENSG00000163159	798.967	0.212634	0.0542441	3.92643	8.62147e-05	0.00184003	VPS72
ENSG00000164885	268.242	-0.333191	0.0844426	-3.92588	8.64131e-05	0.00184003	CDK5
ENSG00000123562	4198.51	0.286517	0.0731203	3.92358	8.72445e-05	0.00185356	MORF4L2
ENSG00000182054	2914.18	0.237079	0.0604305	3.91911	8.88757e-05	0.0018858	IDH2
ENSG00000148346	39253.7	0.300054	0.0764449	3.91799	8.92892e-05	0.00189216	LCN2
ENSG00000171105	2846.08	-0.247734	0.0632946	-3.91597	9.00425e-05	0.00190569	INSR
ENSG00000184640	12538.8	0.264356	0.0674474	3.91556	9.01932e-05	0.00190645	2009-09-01
ENSG00000135773	46.5632	-0.468113	0.118342	-3.91491	9.04363e-05	0.00190916	CAPN9
ENSG00000254719	291.931	0.341709	0.0876384	3.90616	9.37749e-05	0.00197713	RP11-351I24.3
ENSG00000165125	29.8227	-0.433813	0.117461	-3.90492	9.42578e-05	0.00198479	TRPV6
ENSG00000173442	2644.47	0.345734	0.088295	3.9041	9.45762e-05	0.00198673	EHBP1L1
ENSG00000251664	39.1204	-0.432231	0.11799	-3.90407	9.45891e-05	0.00198673	PCDHA12
ENSG00000146411	125.093	-0.418405	0.109152	-3.90037	9.60472e-05	0.00201481	SLC2A12
ENSG00000073417	650.284	-0.20266	0.0520146	-3.89734	9.72548e-05	0.00203757	PDE8A
ENSG00000177283	299.132	0.424608	0.108785	3.89441	9.84385e-05	0.00205977	FZD8
ENSG00000111961	1134.05	-0.28326	0.0728679	-3.89279	9.90981e-05	0.00207096	SASH1
ENSG00000092621	1023.01	0.476797	0.118388	3.89075	9.99332e-05	0.00208579	PHGDH
ENSG00000171056	369.82	0.385997	0.09869	3.89034	0.000100102	0.00208669	SOX7
ENSG00000198369	607.725	0.298713	0.0768319	3.88961	0.000100405	0.00209038	SPRED2
ENSG00000174851	1108.97	0.277305	0.0714617	3.88166	0.000103748	0.00215495	YIF1A
ENSG00000117632	366.072	-0.42382	0.113334	-3.88161	0.000103765	0.00215495	STMN1
ENSG00000123358	420.932	-0.394069	0.102687	-3.88046	0.000104258	0.00216247	NR4A1
ENSG00000163694	3936.75	0.155691	0.040143	3.87941	0.00010471	0.00216915	RBM47
ENSG00000140263	3287.67	-0.360395	0.0933473	-3.87788	0.000105372	0.00218014	SORD
ENSG00000122378	2342.17	0.218413	0.0563307	3.87715	0.000105687	0.0021813	FAM213A
ENSG00000213614	820.726	-0.196815	0.0508026	-3.87714	0.000105691	0.0021813	HEXA
ENSG00000174437	14758.4	0.140078	0.0361373	3.87667	0.000105896	0.00218282	ATP2A2
ENSG00000128000	220.569	-0.376468	0.0969795	-3.87619	0.000106104	0.00218441	ZNF780B
ENSG00000103150	245.162	-0.327477	0.0840175	-3.87473	0.000106744	0.00219487	MLYCD
ENSG00000111602	457.043	-0.275634	0.0710249	-3.87368	0.000107202	0.00220156	TIMELESS
ENSG00000272005	93.5302	-0.440368	0.114445	-3.87316	0.000107434	0.00220358	RP11-91J19.4
ENSG00000177197	30.1027	0.444366	0.115327	3.87083	0.000108465	0.00222199	PCNPP5
ENSG00000013588	9728.15	0.287685	0.0742826	3.86951	0.000109055	0.00223132	GPRC5A
ENSG00000138035	658.912	0.253627	0.0655649	3.86888	0.000109338	0.00223438	PNPT1
ENSG00000198435	492.223	0.372534	0.096352	3.8681	0.000109688	0.00223876	NRARP
ENSG00000140937	38.1837	0.438557	0.106433	3.86485	0.000111157	0.00226597	CDH11
ENSG00000196954	1637.87	0.197627	0.0512012	3.86191	0.000112502	0.00229057	CASP4
ENSG00000242550	55.664	-0.416734	0.118215	-3.86127	0.000112801	0.00229385	SERPINB10
ENSG00000143815	800.922	0.287079	0.0743302	3.86068	0.000113072	0.00229655	LBR
ENSG00000117640	815.375	-0.22048	0.0573204	-3.85811	0.000114267	0.00231798	MTFR1L
ENSG00000226549	139.266	0.453597	0.117547	3.85448	0.000115974	0.00234732	SCDP1
ENSG00000181924	684.409	0.249382	0.0647946	3.85444	0.000115996	0.00234732	COA4
ENSG00000132549	964.838	-0.234936	0.0608926	-3.85375	0.000116325	0.00235111	VPS13B
ENSG00000196639	251.978	0.363296	0.0944943	3.85235	0.000116988	0.00236164	HRH1
ENSG00000108604	2940.31	-0.162754	0.0422518	-3.85125	0.000117519	0.00236948	SMARCD2
ENSG00000174684	192.559	-0.33744	0.087891	-3.85082	0.000117722	0.00237071	B3GNT1
ENSG00000198604	2342.4	0.187399	0.0486987	3.85012	0.00011806	0.00237463	BAZ1A
ENSG00000159921	1344.57	0.300914	0.0780973	3.8494	0.000118407	0.00237587	GNE
ENSG00000150977	762.207	0.293843	0.0762881	3.84967	0.000118276	0.00237587	RILPL2
ENSG00000142207	2754.34	0.236554	0.061468	3.84898	0.000118611	0.00237709	URB1
ENSG00000182752	17.5868	0.381586	0.104599	3.84704	0.000119551	0.00238889	PAPPA
ENSG00000090924	471.527	0.37984	0.0981771	3.84675	0.000119695	0.00238889	PLEKHG2
ENSG00000110090	1915.27	-0.279258	0.0725723	-3.84659	0.000119775	0.00238889	CPT1A
ENSG00000143434	117.043	-0.415281	0.112005	-3.84696	0.000119595	0.00238889	SEMA6C
ENSG00000164576	713.113	-0.264249	0.0686691	-3.84587	0.000120124	0.00239297	SAP30L
ENSG00000151612	785.775	-0.262417	0.0684474	-3.84474	0.000120682	0.00240122	ZNF827
ENSG00000132313	890.726	-0.242855	0.0632537	-3.84011	0.00012298	0.00244401	MRPL35
ENSG00000182934	4068.58	0.168538	0.0439177	3.83893	0.000123569	0.00244777	SRPR
ENSG00000165406	375.33	-0.321004	0.0838499	-3.83885	0.000123611	0.00244777	2008-03-01
ENSG00000183734	50.4985	-0.412228	0.112066	-3.8391	0.000123489	0.00244777	ASCL2
ENSG00000187676	145.34	-0.32999	0.085942	-3.83607	0.00012502	0.00247273	B3GALTL
ENSG00000156026	2030.21	0.224335	0.0586161	3.83187	0.000127172	0.00251229	MCU
ENSG00000131050	634.509	0.309671	0.0808924	3.83051	0.000127875	0.00252019	BPIFA2
ENSG00000109089	916.224	-0.305248	0.0799623	-3.83067	0.000127794	0.00252019	CDR2L
ENSG00000078070	884.436	-0.224625	0.0588091	-3.82843	0.000128962	0.00253859	MCCC1
ENSG00000235194	122.006	-0.370885	0.0961553	-3.82684	0.000129799	0.00255205	PPP1R3E
ENSG00000149798	440.974	0.337025	0.0878143	3.82539	0.000130567	0.00256298	CDC42EP2
ENSG00000033178	1684.27	0.287309	0.0751664	3.8252	0.000130664	0.00256298	UBA6
ENSG00000171067	371.191	0.309861	0.0808205	3.8236	0.000131518	0.0025767	C11orf24
ENSG00000080503	3060.71	-0.174814	0.0457462	-3.82176	0.000132505	0.00259298	SMARCA2
ENSG00000166938	453.877	-0.273705	0.0716212	-3.81794	0.00013457	0.00263028	DIS3L
ENSG00000160200	363.687	0.417858	0.107487	3.81282	0.00013739	0.00268143	CBS
ENSG00000167653	7178.57	-0.327261	0.0860674	-3.81254	0.000137547	0.00268143	PSCA
ENSG00000269979	17.8581	-0.412301	0.114729	-3.81232	0.000137671	0.00268143	RP11-498E2.7
ENSG00000185100	906.402	0.355813	0.092347	3.8104	0.00013874	0.0026991	ADSSL1
ENSG00000197632	917.359	-0.38706	0.102762	-3.80831	0.000139917	0.00271881	SERPINB2
ENSG00000112282	837.218	-0.231912	0.0609643	-3.80673	0.000140818	0.00272993	MED23
ENSG00000175198	716.335	-0.261947	0.0691471	-3.80673	0.000140814	0.00272993	PCCA
ENSG00000100889	1107.54	0.451046	0.116562	3.8061	0.000141177	0.00273051	PCK2
ENSG00000100221	1249.94	0.236773	0.0621174	3.8063	0.000141063	0.00273051	JOSD1
ENSG00000143321	6904.82	0.172485	0.0453596	3.80308	0.000142906	0.0027607	HDGF
ENSG00000014641	3496.34	-0.186344	0.0490476	-3.8028	0.00014307	0.0027607	MDH1
ENSG00000119711	353.854	-0.372427	0.0997965	-3.80198	0.000143543	0.00276662	ALDH6A1
ENSG00000132746	1094.52	0.334472	0.0881061	3.80004	0.000144674	0.00278518	ALDH3B2
ENSG00000103091	667.087	-0.197763	0.0520862	-3.7993	0.000145104	0.00279023	WDR59
ENSG00000175928	1068.8	0.375414	0.0983566	3.79781	0.000145981	0.00280384	LRRN1
ENSG00000169752	58.2866	-0.410529	0.113159	-3.7959	0.000147109	0.00282225	NRG4
ENSG00000213963	68.7549	-0.432761	0.11562	-3.79482	0.000147748	0.00283123	AC074286.1
ENSG00000256995	7.72905	-0.270858	0.0912862	-3.79423	0.0001481	0.00283472	RP11-114G22.1
ENSG00000073067	20.7029	-0.32798	0.102685	-3.79053	0.000150327	0.00287403	CYP2W1
ENSG00000128578	178.855	0.453834	0.116824	3.7897	0.000150831	0.00288036	STRIP2
ENSG00000151093	267.435	-0.256797	0.0677342	-3.78774	0.000152025	0.00289983	OXSM
ENSG00000244462	1969.21	0.209199	0.0553429	3.78387	0.000154407	0.00293857	RBM12
ENSG00000189241	2790.08	-0.13756	0.0363527	-3.7838	0.000154449	0.00293857	TSPYL1
ENSG00000173517	597.728	-0.297244	0.0788235	-3.78358	0.000154587	0.00293857	PEAK1
ENSG00000170145	832.718	-0.200485	0.053013	-3.7828	0.000155075	0.00294447	SIK2
ENSG00000160218	1741.59	-0.173214	0.0458476	-3.78093	0.000156245	0.00296331	TRAPPC10
ENSG00000198682	166.687	0.335191	0.0879789	3.78051	0.000156506	0.00296488	PAPSS2
ENSG00000132376	543.562	-0.24602	0.0651245	-3.77815	0.000157995	0.00298968	INPP5K
ENSG00000112419	668.515	-0.318598	0.0847292	-3.77522	0.000159869	0.00302072	PHACTR2
ENSG00000146021	102.173	-0.399953	0.105901	-3.77501	0.00016	0.00302072	KLHL3
ENSG00000162415	45.0202	-0.454623	0.118347	-3.77442	0.000160382	0.0030245	ZSWIM5
ENSG00000150093	23476.7	0.315654	0.0837451	3.77365	0.000160874	0.00302692	ITGB1
ENSG00000006576	530.462	-0.271159	0.0718362	-3.77368	0.000160855	0.00302692	PHTF2
ENSG00000105339	640.218	-0.342942	0.0918617	-3.77288	0.000161372	0.00303284	DENND3
ENSG00000221963	1987.16	0.256237	0.0679573	3.77209	0.000161883	0.00303902	APOL6
ENSG00000186376	294.575	-0.292988	0.0777348	-3.77145	0.0001623	0.0030434	ZNF75D
ENSG00000162645	993.959	0.240364	0.0637403	3.77072	0.000162775	0.00304542	GBP2
ENSG00000247271	167.431	-0.369454	0.0986538	-3.77086	0.000162687	0.00304542	ZBED5-AS1
ENSG00000125772	2553.67	0.363688	0.0965755	3.76987	0.000163335	0.00305247	GPCPD1
ENSG00000085662	606.18	-0.291833	0.0773455	-3.7686	0.000164168	0.00306458	AKR1B1
ENSG00000119888	2409.46	0.238601	0.063406	3.76606	0.000165844	0.00309241	EPCAM
ENSG00000133316	430.22	0.253557	0.0674771	3.76503	0.000166532	0.00309828	WDR74
ENSG00000120071	872.488	-0.224279	0.0595791	-3.76504	0.000166522	0.00309828	KANSL1
ENSG00000059769	278.857	0.401154	0.107049	3.76255	0.000168193	0.00312567	DNAJC25
ENSG00000225285	18.5931	0.447185	0.114736	3.7618	0.000168694	0.00313149	RP4-758J18.10
ENSG00000238164	115.872	0.412477	0.108932	3.76112	0.000169155	0.00313655	RP3-395M20.8
ENSG00000232024	303.744	0.311709	0.0830009	3.75898	0.000170609	0.00315997	LSM12P1
ENSG00000107338	415.129	0.305021	0.0813217	3.75712	0.000171883	0.00318003	SHB
ENSG00000148120	579.471	-0.289747	0.0772699	-3.75675	0.000172133	0.00318111	C9orf3
ENSG00000111912	3315.07	0.401334	0.106003	3.75583	0.000172766	0.00318926	NCOA7
ENSG00000241685	3635.89	0.137642	0.0366576	3.75464	0.000173593	0.00320098	ARPC1A
ENSG00000197852	211.997	-0.32613	0.0867697	-3.75383	0.000174151	0.00320771	FAM212B
ENSG00000111319	18096.8	-0.224597	0.0598684	-3.75326	0.00017455	0.00321149	SCNN1A
ENSG00000108852	38.2155	-0.39307	0.112027	-3.75233	0.000175201	0.00321989	MPP2
ENSG00000122417	1113.13	0.284404	0.0759786	3.74762	0.000178522	0.00327731	ODF2L
ENSG00000144191	13.6655	-0.30251	0.0965798	-3.74654	0.000179294	0.00328785	CNGA3
ENSG00000168781	873.174	-0.232765	0.0622649	-3.74466	0.000180638	0.00330884	PPIP5K1
ENSG00000123131	810.902	0.253764	0.0678577	3.74416	0.000180998	0.00331178	PRDX4
ENSG00000012963	470.222	-0.269809	0.0719771	-3.74021	0.000183865	0.00335316	UBR7
ENSG00000223891	42.0529	-0.421205	0.116364	-3.74074	0.000183482	0.00335316	OSER1-AS1
ENSG00000168497	457.266	-0.42405	0.115793	-3.7404	0.000183725	0.00335316	SDPR
ENSG00000175390	1757.51	-0.190173	0.0509044	-3.73749	0.000185864	0.00338591	EIF3F
ENSG00000237512	50.5964	-0.422615	0.117926	-3.7366	0.000186527	0.00339427	UNC5B-AS1
ENSG00000179967	586.156	0.303138	0.0813469	3.73496	0.000187742	0.00341263	PPP1R14BP3
ENSG00000169562	70.795	-0.410498	0.117813	-3.73348	0.000188856	0.00342913	GJB1
ENSG00000261888	88.7409	-0.428589	0.118429	-3.73304	0.00018918	0.00343126	AC144831.1
ENSG00000157703	93.3413	-0.3908	0.1056	-3.73231	0.000189731	0.0034375	SVOPL
ENSG00000071282	43.7448	-0.435173	0.117825	-3.72936	0.00019197	0.00347428	LMCD1
ENSG00000101557	1614.89	0.241717	0.0649189	3.72872	0.000192451	0.0034792	USP14
ENSG00000171148	1668.33	0.204385	0.0548561	3.72582	0.00019468	0.00351566	TADA3
ENSG00000166780	282.334	-0.305545	0.0826138	-3.72554	0.000194895	0.00351574	C16orf45
ENSG00000213523	897.859	0.24196	0.0649063	3.72519	0.00019517	0.00351687	SRA1
ENSG00000131462	520.445	0.260067	0.0699767	3.72026	0.000199017	0.00358231	TUBG1
ENSG00000120693	333.194	-0.354628	0.0967009	-3.71933	0.000199751	0.00359163	SMAD9
ENSG00000177469	2862.77	0.276177	0.0742769	3.71691	0.000201674	0.00362139	PTRF
ENSG00000272761	404.794	-0.409234	0.116469	-3.7167	0.000201842	0.00362139	RP11-572C15.6
ENSG00000185624	20292	0.187416	0.0504658	3.71441	0.00020368	0.00364792	P4HB
ENSG00000102243	255.594	-0.381111	0.102301	-3.71431	0.00020376	0.00364792	VGLL1
ENSG00000163735	63.116	0.428992	0.108835	3.71295	0.000204856	0.00366356	CXCL5
ENSG00000005483	1431.71	-0.197158	0.0531768	-3.71241	0.000205295	0.00366356	KMT2E
ENSG00000124508	330.305	-0.271947	0.0735728	-3.71264	0.000205108	0.00366356	BTN2A2
ENSG00000175662	2569.92	-0.254465	0.0686229	-3.71015	0.000207137	0.00369246	TOM1L2
ENSG00000130529	2366.88	-0.3127	0.0844358	-3.70827	0.000208677	0.00371592	TRPM4
ENSG00000006607	1212.44	-0.196808	0.0530535	-3.70769	0.000209156	0.00372047	FARP2
ENSG00000164048	125.117	-0.35559	0.0960227	-3.70595	0.000210596	0.00373808	ZNF589
ENSG00000160223	39.5915	-0.436399	0.117766	-3.70596	0.000210593	0.00373808	ICOSLG
ENSG00000128294	475.759	0.310942	0.0838295	3.70452	0.000211789	0.00375525	TPST2
ENSG00000104626	318.885	0.259127	0.0701735	3.7042	0.000212058	0.00375601	ERI1
ENSG00000167635	1940.65	0.231115	0.0624432	3.7032	0.000212896	0.00376684	ZNF146
ENSG00000102524	19.4066	-0.38791	0.111322	-3.70169	0.000214165	0.00378525	TNFSF13B
ENSG00000139514	1810.55	0.361979	0.0975285	3.70062	0.000215075	0.00379591	SLC7A1
ENSG00000116729	1392.56	-0.204922	0.0554858	-3.70044	0.000215225	0.00379591	WLS
ENSG00000108947	56.2211	-0.425337	0.117846	-3.69891	0.000216529	0.00381487	EFNB3
ENSG00000122420	429.163	-0.394518	0.108754	-3.69385	0.00022088	0.0038874	PTGFR
ENSG00000145050	898.223	0.326056	0.088384	3.69218	0.000222337	0.00390889	MANF
ENSG00000165097	613.343	0.282694	0.0763959	3.69089	0.000223469	0.00392464	KDM1B
ENSG00000008516	16.27	-0.439003	0.114956	-3.68968	0.000224533	0.00393917	MMP25
ENSG00000094755	6216.59	-0.305496	0.0832903	-3.68763	0.000226354	0.00396692	GABRP
ENSG00000158352	154.4	-0.370274	0.102317	-3.68383	0.000229751	0.00402222	SHROOM4
ENSG00000198081	303.794	-0.276161	0.0750907	-3.68356	0.000229996	0.00402227	ZBTB14
ENSG00000129538	633.29	-0.353434	0.0973012	-3.68314	0.000230379	0.00402473	RNASE1
ENSG00000186522	1232.56	0.269133	0.0730928	3.68271	0.000230767	0.00402727	2010-09-01
ENSG00000164649	126.769	-0.389908	0.107794	-3.68203	0.000231387	0.00403385	CDCA7L
ENSG00000253598	24.6742	-0.392057	0.114058	-3.68059	0.000232693	0.00405237	SLC10A5
ENSG00000070413	3372.27	-0.234624	0.0638018	-3.67848	0.000234632	0.0040776	DGCR2
ENSG00000141376	391.663	-0.292177	0.0797221	-3.67868	0.000234443	0.0040776	BCAS3
ENSG00000115758	1145.98	0.33135	0.0903498	3.67792	0.00023514	0.00408214	ODC1
ENSG00000044574	21035.2	0.288181	0.0784685	3.67606	0.000236868	0.00410559	HSPA5
ENSG00000106278	1605.26	-0.314161	0.0857832	-3.67593	0.000236985	0.00410559	PTPRZ1
ENSG00000106305	705.113	0.227312	0.0618654	3.67464	0.000238182	0.00412158	AIMP2
ENSG00000126878	192.796	-0.354954	0.0970387	-3.67441	0.000238404	0.00412158	AIF1L
ENSG00000129911	624.291	0.234487	0.063941	3.67246	0.000240222	0.00414772	KLF16
ENSG00000049540	59.8601	-0.316509	0.100286	-3.67226	0.000240415	0.00414772	ELN
ENSG00000130766	948.835	0.400954	0.108509	3.67052	0.000242054	0.00417167	SESN2
ENSG00000110888	267.754	0.359351	0.0975874	3.66993	0.000242617	0.00417271	CAPRIN2
ENSG00000101004	427.838	-0.303546	0.0833257	-3.67019	0.000242371	0.00417271	NINL
ENSG00000111816	778.896	-0.243244	0.0661575	-3.66898	0.000243522	0.00418395	FRK
ENSG00000198265	744.907	-0.214606	0.0585158	-3.66803	0.000244428	0.00419516	HELZ
ENSG00000084733	7777.1	0.252285	0.0688675	3.6669	0.000245509	0.00420938	RAB10
ENSG00000135698	457.96	0.320978	0.0878586	3.66483	0.000247504	0.0042392	MPHOSPH6
ENSG00000272796	116.151	-0.425645	0.117568	-3.66447	0.000247855	0.00424085	RP1-74M1.3
ENSG00000164008	124.023	0.333484	0.0909038	3.66279	0.000249484	0.00425557	C1orf50
ENSG00000135709	1807.9	-0.207594	0.0567074	-3.66308	0.000249199	0.00425557	KIAA0513
ENSG00000099219	5443.29	-0.292289	0.0801833	-3.66295	0.000249325	0.00425557	ERMP1
ENSG00000157514	2002.78	-0.355498	0.0982982	-3.66246	0.000249802	0.00425663	TSC22D3
ENSG00000137478	429.871	-0.251649	0.069021	-3.66098	0.00025125	0.00427691	FCHSD2
ENSG00000269899	45.4106	0.44368	0.118496	3.65903	0.000253175	0.00430527	RP11-589N15.2
ENSG00000075826	68.6807	-0.423291	0.117685	-3.65875	0.000253444	0.00430543	SEC31B
ENSG00000003989	315.791	-0.365758	0.101948	-3.65763	0.000254554	0.00431987	SLC7A2
ENSG00000134339	587.354	0.44327	0.11839	3.65573	0.00025645	0.00434761	SAA2
ENSG00000255717	271.518	0.307705	0.0843181	3.6548	0.000257379	0.00435892	SNHG1
ENSG00000182463	1135.55	-0.294291	0.0808836	-3.65313	0.000259067	0.00438303	TSHZ2
ENSG00000149573	4972.51	0.27261	0.0746184	3.65249	0.000259711	0.004385	MPZL2
ENSG00000181852	916.949	0.239686	0.0655433	3.65273	0.000259469	0.004385	RNF41
ENSG00000139629	688.425	0.367301	0.100729	3.65041	0.00026182	0.00440718	GALNT6
ENSG00000073737	7981	0.291629	0.0797684	3.65088	0.000261339	0.00440718	DHRS9
ENSG00000205403	2041.43	0.259566	0.0712049	3.65051	0.000261716	0.00440718	CFI
ENSG00000140992	1836	-0.143688	0.0394109	-3.64855	0.000263725	0.00443166	PDPK1
ENSG00000181754	147.663	-0.395442	0.109508	-3.64847	0.000263809	0.00443166	AMIGO1
ENSG00000169855	1284.12	-0.203034	0.0557297	-3.64772	0.000264575	0.00444005	ROBO1
ENSG00000158417	3393.86	0.202149	0.0554677	3.64709	0.000265231	0.00444551	EIF5B
ENSG00000006025	656.845	-0.324781	0.0895785	-3.64689	0.000265435	0.00444551	OSBPL7
ENSG00000006534	4807.01	-0.266963	0.0735872	-3.6458	0.000266562	0.00445775	ALDH3B1
ENSG00000129757	198.863	-0.394308	0.109592	-3.64566	0.000266703	0.00445775	CDKN1C
ENSG00000125485	266.647	0.285925	0.0785203	3.64406	0.000268369	0.00447658	DDX31
ENSG00000112320	283.7	-0.401891	0.11043	-3.64417	0.000268257	0.00447658	SOBP
ENSG00000139178	1469.06	0.281537	0.077244	3.64355	0.000268906	0.00448105	C1RL
ENSG00000069702	82.166	-0.414985	0.117235	-3.64142	0.000271136	0.00451368	TGFBR3
ENSG00000122203	2723.11	0.190444	0.0523472	3.64062	0.00027198	0.0045232	KIAA1191
ENSG00000108582	22977	0.230555	0.0633517	3.63762	0.000275171	0.0045717	CPD
ENSG00000185164	914.401	0.238585	0.0656811	3.63537	0.000277586	0.0046072	NOMO2
ENSG00000173575	3568.63	0.163224	0.0449013	3.6346	0.000278414	0.00461634	CHD2
ENSG00000117616	711.941	-0.344853	0.0959389	-3.63367	0.000279413	0.00462828	C1orf63
ENSG00000141580	2265.99	0.160013	0.0440938	3.63175	0.000281503	0.00465825	WDR45B
ENSG00000156639	2882.42	0.16174	0.0445264	3.63101	0.000282318	0.00466709	ZFAND3
ENSG00000198488	462.167	0.434441	0.116697	3.62986	0.000283573	0.00468318	B3GNT6
ENSG00000164171	5368.66	0.240186	0.0661892	3.62785	0.000285789	0.00470631	ITGA2
ENSG00000119514	1969.67	0.199746	0.0549355	3.62817	0.000285442	0.00470631	GALNT12
ENSG00000173409	438.265	-0.273945	0.0755787	-3.62782	0.000285823	0.00470631	ARV1
ENSG00000185128	37.2813	0.427027	0.117857	3.62727	0.000286432	0.00471166	TBC1D3F
ENSG00000205542	10330.3	0.334977	0.0922517	3.6265	0.000287285	0.00472102	TMSB4X
ENSG00000128595	2897.35	0.280733	0.0774771	3.62536	0.00028856	0.00473386	CALU
ENSG00000111653	456.507	-0.294265	0.0812167	-3.62529	0.000288636	0.00473386	ING4
ENSG00000198885	50.8311	-0.414754	0.118219	-3.62483	0.000289155	0.00473769	ITPRIPL1
ENSG00000197965	1958.67	0.14532	0.0401524	3.62254	0.000291721	0.00477503	MPZL1
ENSG00000178934	1562.36	0.363021	0.100953	3.62038	0.000294172	0.00481041	LGALS7B
ENSG00000170542	88.082	0.439104	0.118474	3.61983	0.000294793	0.00481115	SERPINB9
ENSG00000100138	1698.25	0.169275	0.0468111	3.61963	0.000295027	0.00481115	NHP2L1
ENSG00000245146	20.4047	-0.41365	0.115553	-3.61958	0.000295086	0.00481115	LINC01024
ENSG00000159720	3032.8	-0.187781	0.0518889	-3.61851	0.000296299	0.00482619	ATP6V0D1
ENSG00000162542	976.657	-0.26944	0.0745401	-3.61524	0.000300075	0.00488291	TMCO4
ENSG00000254726	144.661	0.360021	0.0997927	3.61154	0.00030439	0.00494211	MEX3A
ENSG00000171793	576.067	0.289475	0.0802426	3.61158	0.00030434	0.00494211	CTPS1
ENSG00000135945	914.92	-0.192725	0.0534675	-3.6111	0.000304903	0.00494211	REV1
ENSG00000165219	1889.9	-0.198052	0.0549106	-3.61133	0.000304625	0.00494211	GAPVD1
ENSG00000188846	3939.45	0.213952	0.0592751	3.61082	0.000305234	0.00494265	RPL14
ENSG00000146918	232.367	-0.325962	0.090893	-3.61052	0.000305585	0.00494352	NCAPG2
ENSG00000124593	627.734	-0.359366	0.100177	-3.60901	0.000307371	0.00496756	PRICKLE4
ENSG00000171503	743.995	-0.240462	0.0667277	-3.60751	0.000309144	0.00499136	ETFDH
ENSG00000253676	314.701	0.270134	0.074908	3.60525	0.000311857	0.00503029	TAGLN2P1
ENSG00000153208	53.7872	-0.38768	0.116725	-3.60469	0.000312527	0.0050362	MERTK
ENSG00000144713	3336.81	0.259843	0.0721807	3.60355	0.000313906	0.00505109	RPL32
ENSG00000185275	5378.29	-0.197905	0.0549895	-3.60342	0.000314059	0.00505109	CD24P4
ENSG00000108950	251.271	0.444159	0.117694	3.60312	0.000314423	0.00505206	FAM20A
ENSG00000176915	2077.29	0.196157	0.0544306	3.60244	0.000315245	0.00506037	ANKLE2
ENSG00000089220	2673.17	-0.156674	0.043516	-3.601	0.000317	0.00508363	PEBP1
ENSG00000188313	1298.54	0.280673	0.0779914	3.60072	0.000317342	0.0050842	PLSCR1
ENSG00000179262	2227.75	0.254454	0.070699	3.59877	0.000319723	0.00511742	RAD23A
ENSG00000175611	54.5197	-0.426599	0.115315	-3.59849	0.000320075	0.00511812	LINC00476
ENSG00000172273	268.166	-0.287963	0.0799888	-3.59733	0.000321506	0.00513605	HINFP
ENSG00000123130	618.694	0.240877	0.0670452	3.5963	0.000322772	0.00515133	ACOT9
ENSG00000053372	689.753	0.267808	0.0747306	3.59249	0.000327537	0.00521736	MRTO4
ENSG00000139291	424.86	-0.285241	0.0790736	-3.59268	0.000327294	0.00521736	TMEM19
ENSG00000175029	2849.17	0.128168	0.0356891	3.59183	0.000328358	0.00522542	CTBP2
ENSG00000110108	1389.78	-0.18924	0.0527039	-3.59101	0.000329394	0.00523689	TMEM109
ENSG00000173535	184.032	0.305256	0.0852594	3.58906	0.000331869	0.0052712	TNFRSF10C
ENSG00000105372	7611.91	0.189221	0.0527273	3.58766	0.000333657	0.00529453	RPS19
ENSG00000107882	655.667	-0.262287	0.0731983	-3.58671	0.000334872	0.00530874	SUFU
ENSG00000166801	678.377	-0.236232	0.0659973	-3.58536	0.000336611	0.00533123	FAM111A
ENSG00000162458	2331.64	0.231957	0.064636	3.5841	0.000338237	0.00535188	FBLIM1
ENSG00000273081	26.5034	-0.415939	0.11354	-3.58363	0.000338848	0.00535644	RP4-813F11.4
ENSG00000226525	997.541	0.314778	0.0879255	3.5832	0.000339413	0.00536027	RPS7P10
ENSG00000083123	392.191	-0.278729	0.0777231	-3.58248	0.000340353	0.00537001	BCKDHB
ENSG00000112578	378.787	0.269448	0.0753228	3.58198	0.000341004	0.00537519	BYSL
ENSG00000106123	133.987	-0.370468	0.104396	-3.58082	0.000342523	0.00539401	EPHB6
ENSG00000169035	214.897	-0.40018	0.118394	-3.57848	0.000345594	0.00543721	KLK7
ENSG00000178999	69.7903	-0.396742	0.118278	-3.57674	0.000347904	0.00546838	AURKB
ENSG00000002586	1247.1	0.188906	0.052812	3.57439	0.000351041	0.00551247	CD99
ENSG00000171444	1135.14	-0.221607	0.062117	-3.57376	0.000351895	0.00552066	MCC
ENSG00000149948	213.654	0.370062	0.103792	3.57295	0.000352987	0.00553256	HMGA2
ENSG00000141543	1827.13	0.166707	0.0467451	3.57113	0.00035544	0.00556577	EIF4A3
ENSG00000132507	4568.72	0.21062	0.0590249	3.57069	0.000356044	0.00556998	EIF5A
ENSG00000077312	678.948	0.26479	0.0741848	3.5702	0.000356714	0.00557522	SNRPA
ENSG00000128422	4601.67	0.420646	0.117756	3.56897	0.000358384	0.0055908	KRT17
ENSG00000102359	1703.33	0.279535	0.0779764	3.56914	0.000358156	0.0055908	SRPX2
ENSG00000148840	852.996	0.24947	0.0699265	3.56744	0.000360483	0.00561826	PPRC1
ENSG00000116990	555.263	-0.277512	0.0779764	-3.56715	0.000360891	0.00561935	MYCL
ENSG00000151882	257	-0.371112	0.10557	-3.56678	0.0003614	0.005622	CCL28
ENSG00000119812	904.744	0.174882	0.0491535	3.56589	0.000362623	0.00563575	FAM98A
ENSG00000134668	51.0846	0.422789	0.115744	3.56546	0.000363214	0.00563966	SPOCD1
ENSG00000109046	1790.76	0.256647	0.0720368	3.56514	0.000363658	0.00564128	WSB1
ENSG00000174607	6.96959	-0.329984	0.0908267	-3.56326	0.000366277	0.00567661	UGT8
ENSG00000234335	206.272	0.340189	0.0955958	3.56293	0.000366738	0.00567845	RPS4XP11
ENSG00000084112	1684.91	0.223232	0.0626332	3.56067	0.000369903	0.00572214	SSH1
ENSG00000229944	848.142	0.270327	0.0760459	3.55945	0.000371633	0.00573698	AC004797.1
ENSG00000135451	47.7987	-0.38762	0.118059	-3.55926	0.000371899	0.00573698	TROAP
ENSG00000179750	141.641	-0.394073	0.113201	-3.55965	0.00037135	0.00573698	APOBEC3B
ENSG00000189410	50.5596	0.36416	0.104992	3.55822	0.000373383	0.00575453	SH2D5
ENSG00000113161	4108.06	0.286876	0.0807433	3.5544	0.000378848	0.00583335	HMGCR
ENSG00000204287	2279.53	0.245848	0.0691457	3.5511	0.000383622	0.00590138	HLA-DRA
ENSG00000138279	3169.42	0.154796	0.0436119	3.55029	0.000384813	0.00590404	ANXA7
ENSG00000143776	3126.93	-0.238553	0.067308	-3.55025	0.000384861	0.00590404	CDC42BPA
ENSG00000196782	410.862	-0.292422	0.0826046	-3.55069	0.000384219	0.00590404	MAML3
ENSG00000118689	1520.13	-0.255237	0.0721619	-3.54888	0.000386866	0.00592933	FOXO3
ENSG00000164125	72.838	-0.394167	0.113556	-3.54714	0.000389431	0.00596314	FAM198B
ENSG00000239887	436.375	-0.253627	0.0715812	-3.54436	0.00039357	0.00602096	C1orf226
ENSG00000272106	92.7852	-0.384979	0.108502	-3.53728	0.000404265	0.0061789	RP11-345P4.9
ENSG00000090565	1035.91	-0.252359	0.0714736	-3.53661	0.000405294	0.00618893	RAB11FIP3
ENSG00000130939	1150.15	-0.189982	0.0538318	-3.5353	0.000407317	0.0062084	UBE4B
ENSG00000176971	104.408	-0.408064	0.115463	-3.53547	0.000407052	0.0062084	FIBIN
ENSG00000164323	834.325	0.252936	0.0716763	3.53292	0.000410996	0.00625875	KIAA1430
ENSG00000110756	843.403	0.253227	0.0716546	3.53007	0.000415449	0.00631498	HPS5
ENSG00000141655	316.188	-0.293385	0.0833035	-3.53009	0.000415425	0.00631498	TNFRSF11A
ENSG00000174780	2464.96	0.215372	0.061099	3.52938	0.000416533	0.00632566	SRP72
ENSG00000072954	300.693	-0.305715	0.0863923	-3.52903	0.000417079	0.00632817	TMEM38A
ENSG00000156475	10.5486	-0.349477	0.103341	-3.52678	0.00042065	0.00637653	PPP2R2B
ENSG00000117983	24115.9	0.419475	0.118384	3.52613	0.000421685	0.00637801	MUC5B
ENSG00000152795	3439.72	0.306877	0.0871716	3.52599	0.000421899	0.00637801	HNRNPDL
ENSG00000143924	2179.86	-0.173212	0.0491458	-3.52626	0.000421472	0.00637801	EML4
ENSG00000146731	3942.35	0.21362	0.0606409	3.52499	0.000423493	0.00639047	CCT6A
ENSG00000119673	321.669	-0.361706	0.102799	-3.525	0.000423477	0.00639047	ACOT2
ENSG00000119638	1253.15	-0.16424	0.0466871	-3.52402	0.000425051	0.00640817	NEK9
ENSG00000087995	397.363	0.244307	0.0695243	3.52147	0.000429162	0.00646428	METTL2A
ENSG00000144028	5417.76	-0.17511	0.0497433	-3.52098	0.000429948	0.00647024	SNRNP200
ENSG00000088836	2386.66	-0.25721	0.0731475	-3.51962	0.000432169	0.0064978	SLC4A11
ENSG00000073756	344.801	0.412737	0.117189	3.51867	0.000433718	0.00651519	PTGS2
ENSG00000115380	4716.23	-0.213587	0.0608016	-3.51707	0.000436341	0.00654457	EFEMP1
ENSG00000167972	105.037	-0.388343	0.110149	-3.51699	0.000436462	0.00654457	ABCA3
ENSG00000205213	2076.28	-0.285905	0.081457	-3.51602	0.00043806	0.00656261	LGR4
ENSG00000128245	1257.39	0.206345	0.0587143	3.51433	0.000440871	0.00659876	YWHAH
ENSG00000197746	42763	-0.158467	0.0450917	-3.51398	0.000441441	0.00660135	PSAP
ENSG00000162909	22093.9	-0.105676	0.0300807	-3.5136	0.000442074	0.00660487	CAPN2
ENSG00000074370	177.663	-0.382619	0.114085	-3.51101	0.000446402	0.00666355	ATP2A3
ENSG00000161800	402.838	-0.325275	0.0933008	-3.51004	0.000448034	0.0066819	RACGAP1
ENSG00000124664	1250.83	0.359071	0.101375	3.50951	0.000448936	0.00668335	SPDEF
ENSG00000114126	679.387	-0.264556	0.0754117	-3.50974	0.00044854	0.00668335	TFDP2
ENSG00000236039	152.78	0.35038	0.100149	3.50724	0.000452778	0.00673451	AC019117.2
ENSG00000077157	1547.51	-0.193857	0.0554238	-3.50438	0.000457668	0.00680115	PPP1R12B
ENSG00000173926	102.99	-0.361523	0.103834	-3.50299	0.00046007	0.00682513	2003-03-01
ENSG00000165449	1341.53	-0.371999	0.107881	-3.50297	0.000460103	0.00682513	SLC16A9
ENSG00000115594	4845.11	0.328107	0.0931844	3.50212	0.000461567	0.00684075	IL1R1
ENSG00000111885	467.85	0.259972	0.0744464	3.50185	0.000462032	0.00684154	MAN1A1
ENSG00000100596	2133.51	-0.173756	0.0496764	-3.50003	0.000465198	0.00688229	SPTLC2
ENSG00000188643	7467.02	0.279874	0.0799321	3.49826	0.000468307	0.00692211	S100A16
ENSG00000165912	983.593	0.244023	0.0697474	3.49705	0.000470435	0.00694738	PACSIN3
ENSG00000186665	293.309	0.286512	0.0818886	3.49636	0.000471655	0.00695922	C17orf58
ENSG00000101361	1341.98	0.274815	0.0786096	3.49566	0.000472893	0.0069696	NOP56
ENSG00000132386	4358.12	0.187092	0.0535175	3.49549	0.000473198	0.0069696	SERPINF1
ENSG00000160007	3452.71	-0.168421	0.0481818	-3.49519	0.000473721	0.00697112	ARHGAP35
ENSG00000116852	71.2051	0.428311	0.117426	3.48826	0.000486181	0.00714504	KIF21B
ENSG00000175073	745.391	-0.220459	0.0633059	-3.48814	0.0004864	0.00714504	VCPIP1
ENSG00000180447	550.056	-0.354544	0.11489	-3.48562	0.000490991	0.00720611	GAS1
ENSG00000137331	1794.09	0.297334	0.0852516	3.48457	0.000492924	0.0072281	IER3
ENSG00000106397	693.062	0.302236	0.0864597	3.48374	0.000494458	0.00723781	PLOD3
ENSG00000078018	190.211	-0.383941	0.113158	-3.48394	0.000494093	0.00723781	MAP2
ENSG00000089154	3963.94	0.271428	0.0778366	3.48272	0.000496353	0.00725917	GCN1L1
ENSG00000235954	126.605	-0.343565	0.0993443	-3.48161	0.000498415	0.00728291	TTC28-AS1
ENSG00000158109	1128.02	-0.136283	0.0391274	-3.47797	0.000505234	0.00737539	TPRG1L
ENSG00000214814	4557.3	-0.270159	0.0777476	-3.47775	0.000505632	0.00737539	FER1L6
ENSG00000182040	78.6988	-0.392489	0.11844	-3.47702	0.000507011	0.00738902	USH1G
ENSG00000134107	10428.9	0.269567	0.0774888	3.47501	0.000510827	0.00743811	BHLHE40
ENSG00000159231	89.4065	-0.388129	0.11183	-3.47471	0.000511415	0.00744015	CBR3
ENSG00000213430	353.265	0.300135	0.0865813	3.47342	0.000513863	0.00746923	HSPD1P1
ENSG00000167470	3383.67	0.270803	0.0778893	3.47274	0.000515167	0.00748163	MIDN
ENSG00000166897	440.052	0.384362	0.110518	3.47212	0.000516368	0.00748935	ELFN2
ENSG00000258427	638.938	0.273432	0.0789152	3.47153	0.000517502	0.00748935	RBM8B
ENSG00000163513	3376.42	-0.179013	0.051569	-3.4718	0.000516989	0.00748935	TGFBR2
ENSG00000119878	226.063	-0.347126	0.0998164	-3.47168	0.000517209	0.00748935	CRIPT
ENSG00000142273	730.646	0.349742	0.0999663	3.47103	0.000518468	0.0074968	CBLC
ENSG00000108960	134.758	0.339661	0.0979248	3.47064	0.000519221	0.00750117	MMD
ENSG00000164574	1035.13	-0.243039	0.070075	-3.46966	0.000521118	0.00752131	GALNT10
ENSG00000108389	690.38	-0.258513	0.0750375	-3.46945	0.000521521	0.00752131	MTMR4
ENSG00000175274	3295.43	-0.274751	0.0792947	-3.46907	0.00052226	0.00752544	TP53I11
ENSG00000105639	22.788	0.417016	0.109857	3.46749	0.00052534	0.00755856	JAK3
ENSG00000267069	9.36935	-0.272909	0.0959113	-3.46743	0.000525469	0.00755856	RP11-64C12.8
ENSG00000147642	1234.96	-0.246334	0.0711145	-3.46713	0.000526039	0.00756022	SYBU
ENSG00000214706	1328.72	0.233416	0.0672991	3.4668	0.000526686	0.00756297	IFRD2
ENSG00000080986	89.9263	-0.383164	0.118053	-3.46597	0.000528314	0.0075798	NDC80
ENSG00000160408	1179.36	-0.235648	0.0680247	-3.46549	0.000529273	0.007587	ST6GALNAC6
ENSG00000196182	943.754	0.231595	0.0667305	3.46453	0.000531164	0.00760725	STK40
ENSG00000072201	674.345	-0.26773	0.0779355	-3.46431	0.000531601	0.00760725	LNX1
ENSG00000205978	1783.38	-0.328593	0.095882	-3.46243	0.000535325	0.00765395	NYNRIN
ENSG00000124749	249.991	-0.365683	0.106831	-3.46146	0.000537251	0.00767488	COL21A1
ENSG00000173166	643.808	0.322405	0.0931262	3.46074	0.000538684	0.00768607	RAPH1
ENSG00000153207	876.271	0.195121	0.0564302	3.46061	0.00053896	0.00768607	AHCTF1
ENSG00000105976	6842.09	0.229641	0.0664155	3.45879	0.000542599	0.00772679	MET
ENSG00000164056	188.832	-0.322196	0.0936157	-3.45872	0.000542745	0.00772679	SPRY1
ENSG00000185499	20812.8	0.266481	0.0770348	3.45632	0.000547605	0.00777605	MUC1
ENSG00000078699	755.865	-0.244026	0.0708793	-3.45609	0.000548078	0.00777605	CBFA2T2
ENSG00000049283	1606.66	-0.294202	0.085362	-3.4561	0.000548052	0.00777605	EPN3
ENSG00000111348	1570.52	-0.334695	0.0970294	-3.45615	0.000547941	0.00777605	ARHGDIB
ENSG00000169299	1969.28	0.248842	0.0720661	3.45235	0.000555724	0.00786439	PGM2
ENSG00000135048	1427.54	-0.208801	0.0605366	-3.45245	0.00055553	0.00786439	TMEM2
ENSG00000122547	118.718	-0.365838	0.108053	-3.4525	0.000555422	0.00786439	EEPD1
ENSG00000205325	19.672	-0.327929	0.106228	-3.45119	0.000558128	0.00789169	AC005863.1
ENSG00000167183	788.271	-0.278527	0.0811296	-3.44847	0.000563767	0.00796464	PRR15L
ENSG00000224259	261.552	0.33843	0.0987834	3.44778	0.000565204	0.00797817	LINC01133
ENSG00000090861	4116.91	0.337695	0.0975603	3.44663	0.000567619	0.00800546	AARS
ENSG00000005486	2752.85	-0.250351	0.0727412	-3.44484	0.000571388	0.00805177	RHBDD2
ENSG00000052802	4351.89	0.391316	0.112957	3.44109	0.000579379	0.00815746	MSMO1
ENSG00000167074	1148.2	-0.284839	0.0831667	-3.43934	0.000583135	0.00820339	TEF
ENSG00000069188	204.334	-0.374131	0.111789	-3.43858	0.00058478	0.00821958	SDK2
ENSG00000165733	1540.25	0.172186	0.0501219	3.43739	0.000587357	0.00824881	BMS1
ENSG00000271380	13.1419	-0.363044	0.107036	-3.43595	0.000590483	0.00828571	RP11-307C12.12
ENSG00000197299	37.5836	-0.40957	0.117909	-3.43415	0.000594419	0.0083339	BLM
ENSG00000112245	3708.87	0.311827	0.0908157	3.43365	0.000595506	0.00834211	PTP4A1
ENSG00000157617	580.828	-0.239043	0.0697034	-3.43307	0.000596783	0.00834592	C2CD2
ENSG00000171119	11.6389	-0.329515	0.103939	-3.43319	0.000596522	0.00834592	NRTN
ENSG00000179476	56.1341	-0.381137	0.110376	-3.4322	0.000598714	0.00836589	C14orf28
ENSG00000090061	1153.76	0.218165	0.063588	3.43178	0.000599629	0.00837162	CCNK
ENSG00000183196	570.124	0.328625	0.0953958	3.42916	0.000605449	0.00843963	CHST6
ENSG00000049860	2238.94	0.180281	0.0525837	3.42913	0.000605516	0.00843963	HEXB
ENSG00000101126	2688.2	-0.168596	0.049229	-3.42683	0.000610665	0.00850426	ADNP
ENSG00000130038	320.014	-0.3739	0.110562	-3.42614	0.000612215	0.00851871	EFCAB4B
ENSG00000138796	995.334	-0.238274	0.0698216	-3.42589	0.000612781	0.00851945	HADH
ENSG00000143314	572.328	0.321285	0.0938477	3.4246	0.000615713	0.00855036	MRPL24
ENSG00000170915	193.966	-0.34805	0.1042	-3.42446	0.000616033	0.00855036	PAQR8
ENSG00000100150	338.363	-0.262284	0.0768118	-3.42398	0.0006171	0.00855802	DEPDC5
ENSG00000111670	1590.39	-0.195487	0.0571405	-3.42345	0.000618311	0.00856766	GNPTAB
ENSG00000133067	5.62259	-0.195545	0.0828768	-3.42202	0.000621568	0.00860561	LGR6
ENSG00000172037	6137.65	-0.265475	0.077513	-3.4213	0.000623221	0.00862132	LAMB2
ENSG00000254528	40.8828	-0.390129	0.117474	-3.42097	0.000623971	0.0086245	RP11-728F11.4
ENSG00000204103	509.528	-0.316012	0.0924866	-3.42044	0.000625203	0.00863435	MAFB
ENSG00000124249	42.3461	0.406697	0.118198	3.42014	0.000625895	0.00863672	KCNK15
ENSG00000142875	314.987	-0.29734	0.0873482	-3.41989	0.000626467	0.00863745	PRKACB
ENSG00000172575	23.8823	0.411488	0.116858	3.41871	0.000629183	0.00866769	RASGRP1
ENSG00000142227	95.8006	0.374142	0.108321	3.41753	0.000631916	0.00866989	EMP3
ENSG00000105825	1021.84	0.31447	0.0917721	3.4171	0.000632925	0.00866989	TFPI2
ENSG00000196083	1282.91	0.304681	0.0892613	3.41718	0.000632728	0.00866989	IL1RAP
ENSG00000143811	433.33	0.263856	0.0771593	3.41826	0.000630237	0.00866989	PYCR2
ENSG00000102172	865.333	0.257528	0.0754651	3.41718	0.000632727	0.00866989	SMS
ENSG00000113361	1852.88	-0.295096	0.0865065	-3.41746	0.000632079	0.00866989	CDH6
ENSG00000134508	82.1528	-0.383512	0.113994	-3.41707	0.000632995	0.00866989	CABLES1
ENSG00000035862	844.383	-0.316511	0.0939083	-3.41583	0.000635887	0.00870233	TIMP2
ENSG00000103966	1949.45	0.231687	0.0677212	3.41385	0.000640507	0.00875446	EHD4
ENSG00000113924	195.084	-0.333951	0.099758	-3.41375	0.00064075	0.00875446	HGD
ENSG00000135549	113.256	-0.355696	0.105637	-3.41325	0.000641924	0.00876329	PKIB
ENSG00000132475	12121	0.261634	0.0767324	3.41164	0.000645727	0.00880797	H3F3B
ENSG00000082641	11254.5	0.195741	0.0573518	3.41078	0.000647766	0.00882266	NFE2L1
ENSG00000168101	606.992	-0.268524	0.0787486	-3.41074	0.000647866	0.00882266	NUDT16L1
ENSG00000164849	20.0837	-0.379563	0.110366	-3.41018	0.000649199	0.00883357	GPR146
ENSG00000241878	600.865	0.204177	0.0599167	3.40877	0.000652577	0.00887226	PISD
ENSG00000170545	761.098	-0.199378	0.0585577	-3.40839	0.000653484	0.00887734	SMAGP
ENSG00000241095	240.682	0.310642	0.0913319	3.40778	0.00065494	0.00888984	CYP51A1P1
ENSG00000248905	571.67	-0.328714	0.0966277	-3.40686	0.000657155	0.00891263	FMN1
ENSG00000158246	349.101	-0.32015	0.094282	-3.40544	0.000660586	0.00895186	FAM46B
ENSG00000233328	576.764	0.238842	0.0702567	3.40455	0.000662742	0.00895915	PFN1P1
ENSG00000144935	103.537	-0.360231	0.10907	-3.4046	0.000662613	0.00895915	TRPC1
ENSG00000185010	94.0157	-0.376933	0.109432	-3.40457	0.000662677	0.00895915	F8
ENSG00000179271	624.899	0.27443	0.0806981	3.40344	0.000665433	0.00898822	GADD45GIP1
ENSG00000012822	1656.84	-0.208846	0.0614752	-3.40269	0.000667248	0.00900541	CALCOCO1
ENSG00000129353	4273.71	-0.172688	0.0508146	-3.3994	0.000675329	0.00910707	SLC44A2
ENSG00000115241	2408.65	0.137266	0.0403865	3.39882	0.000676763	0.00911902	PPM1G
ENSG00000196504	3017.93	0.19774	0.0582234	3.39797	0.000678877	0.00914008	PRPF40A
ENSG00000162949	3868.33	0.34368	0.101074	3.39712	0.00068098	0.00915356	CAPN13
ENSG00000124177	1492.85	-0.196114	0.0577028	-3.3972	0.000680787	0.00915356	CHD6
ENSG00000134470	181.827	0.32698	0.0958652	3.39628	0.000683087	0.00917446	IL15RA
ENSG00000141522	4994.69	0.245951	0.0723542	3.39449	0.000687575	0.00921983	ARHGDIA
ENSG00000163166	1460.51	0.164034	0.0482991	3.3946	0.000687289	0.00921983	IWS1
ENSG00000217325	106.861	0.308855	0.0912669	3.39391	0.000689036	0.00923197	PRELID1P1
ENSG00000106351	442.625	-0.273895	0.0808029	-3.39336	0.000690406	0.00924287	AGFG2
ENSG00000091436	581.336	0.285198	0.0842692	3.3872	0.000706096	0.00943799	MLTK
ENSG00000185339	1344.99	-0.255085	0.0754249	-3.38719	0.000706117	0.00943799	TCN2
ENSG00000074219	170.768	0.354543	0.105165	3.38668	0.00070745	0.00944821	TEAD2
ENSG00000166562	441.44	0.32307	0.0954687	3.38581	0.000709677	0.00947034	SEC11C
ENSG00000163221	17.0007	0.362503	0.110389	3.38533	0.000710925	0.00947937	S100A12
ENSG00000163687	12.9419	-0.354181	0.11159	-3.38505	0.000711641	0.00948132	DNASE1L3
ENSG00000007866	1221.17	0.187379	0.0554127	3.3846	0.000712831	0.00948196	TEAD3
ENSG00000188153	1766.87	-0.18818	0.0557088	-3.38479	0.00071232	0.00948196	COL4A5
ENSG00000112029	117.164	-0.376872	0.110977	-3.3843	0.000713593	0.00948451	FBXO5
ENSG00000117228	358.427	0.290538	0.0856669	3.38365	0.000715295	0.00949952	GBP1
ENSG00000107731	2384.36	-0.287512	0.0851951	-3.38266	0.000717883	0.00952629	UNC5B
ENSG00000198948	131.517	-0.375639	0.112358	-3.38241	0.000718535	0.00952733	MFAP3L
ENSG00000226950	349.747	-0.289287	0.0856487	-3.38153	0.000720827	0.00955009	DANCR
ENSG00000156970	89.6796	-0.374007	0.118073	-3.38069	0.000723044	0.00957184	BUB1B
ENSG00000105371	64.4678	-0.389031	0.115083	-3.38006	0.000724707	0.00958622	ICAM4
ENSG00000182551	2146.72	-0.243561	0.0720863	-3.37949	0.000726195	0.00959095	ADI1
ENSG00000088543	36.4505	-0.371007	0.117748	-3.37948	0.00072622	0.00959095	C3orf18
ENSG00000155975	907.881	0.228393	0.067758	3.37555	0.00073669	0.0097215	VPS37A
ENSG00000197930	3900.87	0.29641	0.08815	3.37443	0.000739682	0.0097455	ERO1L
ENSG00000000460	72.6634	-0.377454	0.110179	-3.37463	0.00073916	0.0097455	C1orf112
ENSG00000139625	169.491	-0.357778	0.109447	-3.37278	0.000744134	0.00979639	MAP3K12
ENSG00000131791	579.23	-0.248414	0.0739089	-3.37202	0.000746197	0.00981577	PRKAB2
ENSG00000159917	52.511	-0.377969	0.113456	-3.37129	0.000748164	0.00983386	ZNF235
ENSG00000234337	198.625	0.295025	0.0878662	3.37083	0.000749421	0.00984259	RP11-297L17.6
ENSG00000115129	2029.55	-0.320092	0.0951307	-3.3678	0.000757707	0.00994355	TP53I3
ENSG00000144749	3118.21	-0.212884	0.0632241	-3.36739	0.000758829	0.00995042	LRIG1
ENSG00000215182	82.8768	0.407804	0.117361	3.36664	0.000760887	0.00996954	MUC5AC
ENSG00000218227	1620.71	0.153164	0.0455183	3.36558	0.000763828	0.0100002	RP11-889L3.1
ENSG00000135299	417.362	-0.234212	0.0696721	-3.36511	0.000765122	0.0100092	ANKRD6
ENSG00000121964	422.508	0.224594	0.0668666	3.36466	0.000766369	0.0100177	GTDC1
ENSG00000269378	5980.79	0.262781	0.0781093	3.36421	0.000767624	0.0100262	ITGB1P1
ENSG00000103512	2182.13	0.210703	0.0626541	3.36345	0.000769761	0.0100383	NOMO1
ENSG00000035681	633.428	-0.215444	0.0639936	-3.36357	0.000769405	0.0100383	NSMAF
ENSG00000137692	643.326	0.206659	0.061585	3.36235	0.000772824	0.0100704	DCUN1D5
ENSG00000110218	475.798	0.185802	0.0555087	3.3612	0.000776033	0.0100968	PANX1
ENSG00000101447	242.859	-0.358646	0.108118	-3.36119	0.000776068	0.0100968	FAM83D
ENSG00000144908	1677.43	-0.292945	0.0880105	-3.35882	0.000782753	0.0101758	ALDH1L1
ENSG00000007933	708.267	0.367547	0.108982	3.35618	0.00079026	0.0102599	FMO3
ENSG00000226221	3054.87	0.298013	0.0887932	3.35611	0.000790462	0.0102599	AC022431.1
ENSG00000169814	302.648	-0.268963	0.0803512	-3.35335	0.000798409	0.010355	BTD
ENSG00000259917	948.678	0.188696	0.0563495	3.35219	0.00080174	0.0103812	HNRNPLP2
ENSG00000166974	195.244	-0.3079	0.0913149	-3.35242	0.000801093	0.0103812	MAPRE2
ENSG00000177679	114.606	-0.359772	0.109456	-3.352	0.000802306	0.0103812	SRRM3
ENSG00000183298	52.7882	0.387283	0.115891	3.35147	0.000803836	0.0103921	RP11-556K13.1
ENSG00000101868	273.94	-0.288777	0.0862545	-3.35128	0.000804397	0.0103921	POLA1
ENSG00000145743	708.381	-0.246389	0.0737116	-3.35076	0.000805897	0.0104034	FBXL17
ENSG00000154556	1074.59	-0.166816	0.0498106	-3.34986	0.000808521	0.0104292	SORBS2
ENSG00000079215	140.867	-0.385948	0.115636	-3.34723	0.000816249	0.0105207	SLC1A3
ENSG00000151715	2172.93	0.19935	0.0596192	3.34659	0.000818123	0.0105319	TMEM45B
ENSG00000049618	2233.75	-0.192269	0.0574659	-3.3465	0.000818384	0.0105319	ARID1B
ENSG00000115232	11.2435	0.386258	0.105053	3.34527	0.000822036	0.0105707	ITGA4
ENSG00000137648	16016.6	0.253604	0.0756876	3.34431	0.000824883	0.0105991	TMPRSS4
ENSG00000162981	1278.92	-0.301086	0.0904136	-3.34344	0.000827463	0.010624	FAM84A
ENSG00000163235	1902.82	0.224545	0.0671807	3.34284	0.00082925	0.0106387	TGFA
ENSG00000141040	130.645	-0.314031	0.0938435	-3.34172	0.000832611	0.0106736	ZNF287
ENSG00000147889	611.231	0.313421	0.09368	3.34039	0.000836621	0.0107167	CDKN2A
ENSG00000151117	60.2658	-0.375636	0.114977	-3.33961	0.000838948	0.0107383	TMEM86A
ENSG00000148154	2527.84	0.315886	0.0947456	3.33662	0.00084804	0.0108456	UGCG
ENSG00000168495	520.973	0.243733	0.0729601	3.33642	0.000848635	0.0108456	POLR3D
ENSG00000140451	20.3233	-0.246986	0.0955382	-3.33591	0.000850213	0.0108574	PIF1
ENSG00000177674	784.78	0.276783	0.0827997	3.33414	0.000855637	0.0109182	AGTRAP
ENSG00000100605	1579.17	-0.228103	0.0685369	-3.3335	0.000857603	0.0109265	ITPK1
ENSG00000196267	90.1401	-0.364797	0.109061	-3.33355	0.000857439	0.0109265	ZNF836
ENSG00000244005	387.061	-0.213624	0.0640619	-3.3331	0.000858827	0.0109338	NFS1
ENSG00000196549	163.788	-0.361543	0.117461	-3.33155	0.000863635	0.0109865	MME
ENSG00000129038	786.376	0.357771	0.106397	3.33074	0.000866152	0.0110101	LOXL1
ENSG00000107104	1035.11	-0.203343	0.0611064	-3.3297	0.000869409	0.0110347	KANK1
ENSG00000213889	14.2528	-0.304961	0.102051	-3.32979	0.000869101	0.0110347	PPM1N
ENSG00000272327	54.0518	0.373318	0.114723	3.32908	0.000871342	0.0110507	RP11-1002K11.1
ENSG00000069122	107.482	-0.37798	0.114029	-3.32875	0.000872365	0.0110553	GPR116
ENSG00000164506	572.98	-0.25597	0.0771004	-3.32772	0.000875585	0.0110876	STXBP5
ENSG00000188766	11.017	0.367625	0.105483	3.3274	0.000876608	0.0110921	SPRED3
ENSG00000099875	8803.44	0.284798	0.0852062	3.32687	0.000878287	0.0110965	MKNK2
ENSG00000163466	6396.1	0.162138	0.048748	3.32703	0.00087777	0.0110965	ARPC2
ENSG00000137936	1080.57	0.254496	0.076385	3.32609	0.000880741	0.011119	BCAR3
ENSG00000175643	50.6421	-0.369398	0.118193	-3.32537	0.000883021	0.0111393	RMI2
ENSG00000152234	12721.1	-0.15814	0.047592	-3.32479	0.000884863	0.0111479	ATP5A1
ENSG00000164611	264.839	-0.241503	0.0729152	-3.32473	0.000885038	0.0111479	PTTG1
ENSG00000111371	4741.31	0.267228	0.0804088	3.32317	0.000890003	0.0112019	SLC38A1
ENSG00000115091	5443.67	0.252313	0.0760392	3.32091	0.000897238	0.0112844	ACTR3
ENSG00000110799	45.3081	-0.39635	0.118376	-3.31974	0.000901006	0.0113232	VWF
ENSG00000120333	358.315	-0.259851	0.0781057	-3.3189	0.000903742	0.011349	MRPS14
ENSG00000173456	860.302	-0.233485	0.0704375	-3.31824	0.000905881	0.0113673	RNF26
ENSG00000177156	4995.06	0.142443	0.0429782	3.31386	0.000920182	0.0115207	TALDO1
ENSG00000102409	414.327	-0.218096	0.0661085	-3.31418	0.000919134	0.0115207	BEX4
ENSG00000178662	40.4398	-0.389687	0.11827	-3.314	0.000919701	0.0115207	CSRNP3
ENSG00000152061	931.551	-0.209636	0.0634297	-3.31352	0.000921311	0.0115261	RABGAP1L
ENSG00000148187	508.45	-0.20743	0.0627364	-3.31274	0.000923884	0.0115496	MRRF
ENSG00000115993	1140.26	-0.183285	0.0552552	-3.31234	0.000925193	0.0115573	TRAK2
ENSG00000204385	8145.8	-0.145962	0.0440851	-3.31181	0.000926953	0.0115691	SLC44A4
ENSG00000164879	25.1668	-0.359461	0.117931	-3.31163	0.000927537	0.0115691	CA3
ENSG00000101670	198.996	0.378574	0.116942	3.30992	0.000933222	0.0116313	LIPG
ENSG00000134686	2074.48	0.237944	0.0717894	3.30864	0.000937489	0.0116757	PHC2
ENSG00000118508	246.772	0.345769	0.104722	3.30637	0.000945136	0.0117622	RAB32
ENSG00000102710	860.497	0.157948	0.0477639	3.30596	0.00094651	0.0117672	SUPT20H
ENSG00000182359	108.991	-0.36587	0.109983	-3.30583	0.00094696	0.0117672	KBTBD3
ENSG00000088881	122.678	-0.359061	0.11035	-3.30249	0.000958308	0.0118993	EBF4
ENSG00000175482	223.656	0.314957	0.0952065	3.30023	0.000966069	0.0119778	POLD4
ENSG00000143858	9.16404	-0.313482	0.0989106	-3.30024	0.000966017	0.0119778	SYT2
ENSG00000259472	4.71141	-0.126738	0.0556287	-3.29979	0.000967569	0.0119875	RP13-996F3.3
ENSG00000138642	652.084	-0.289951	0.0878065	-3.29956	0.000968352	0.0119882	HERC6
ENSG00000258890	392.44	0.221738	0.067118	3.29895	0.000970483	0.0120057	CEP95
ENSG00000172716	143.216	0.38945	0.1164	3.2975	0.000975492	0.0120586	SLFN11
ENSG00000156510	82.356	0.355316	0.11132	3.29404	0.000987575	0.0121989	HKDC1
ENSG00000164430	71.8644	0.360816	0.109008	3.29121	0.000997557	0.0123131	MB21D1
ENSG00000003137	308.583	0.382413	0.117262	3.29025	0.00100099	0.0123391	CYP26B1
ENSG00000142619	245.813	-0.343666	0.112341	-3.2902	0.00100115	0.0123391	PADI3
ENSG00000100461	1337.08	-0.223355	0.0678754	-3.28764	0.00101032	0.0124428	RBM23
ENSG00000173432	1468.81	0.401286	0.118521	3.28684	0.0010132	0.0124678	SAA1
ENSG00000139428	904.16	0.230401	0.0702576	3.28666	0.00101384	0.0124678	MMAB
ENSG00000184226	41.4158	-0.350179	0.111711	-3.28611	0.00101582	0.0124828	PCDH9
ENSG00000146677	1538.94	0.295069	0.0899356	3.2852	0.00101911	0.0125048	AC004453.8
ENSG00000196159	40.6143	-0.394693	0.118349	-3.28526	0.0010189	0.0125048	FAT4
ENSG00000180672	207.577	0.329717	0.0995178	3.28412	0.00102301	0.0125434	AC007362.1
ENSG00000116120	533.499	0.225255	0.068757	3.28284	0.00102765	0.0125817	FARSB
ENSG00000143870	6725.1	0.175453	0.0534926	3.28293	0.00102736	0.0125817	PDIA6
ENSG00000153802	894.411	0.283662	0.0864117	3.28245	0.00102908	0.0125899	TMPRSS11D
ENSG00000154144	659.183	0.176243	0.0538574	3.28176	0.00103162	0.0126012	TBRG1
ENSG00000143995	700.083	-0.234726	0.0714766	-3.28194	0.00103095	0.0126012	MEIS1
ENSG00000196220	1439.45	-0.260201	0.0796817	-3.28158	0.00103228	0.0126012	SRGAP3
ENSG00000082014	293.797	-0.314086	0.096456	-3.2811	0.00103404	0.0126135	SMARCD3
ENSG00000104635	450.832	0.28089	0.0858872	3.27998	0.00103814	0.0126264	SLC39A14
ENSG00000109667	404.628	0.257711	0.0782607	3.28023	0.00103724	0.0126264	SLC2A9
ENSG00000139436	865.51	-0.2051	0.0625953	-3.28052	0.00103614	0.0126264	GIT2
ENSG00000147576	81.4124	-0.347662	0.118328	-3.28007	0.00103781	0.0126264	ADHFE1
ENSG00000006327	1870.13	0.329538	0.100506	3.27852	0.00104352	0.0126826	TNFRSF12A
ENSG00000170425	618.062	0.240207	0.0729987	3.27806	0.00104523	0.0126848	ADORA2B
ENSG00000065717	1140.36	-0.267594	0.0818104	-3.27824	0.00104457	0.0126848	TLE2
ENSG00000115211	625.211	0.217974	0.0666242	3.27744	0.00104753	0.0127034	EIF2B4
ENSG00000106144	751.269	-0.1656	0.0504988	-3.27545	0.00105494	0.0127793	CASP2
ENSG00000121691	2170.67	-0.210243	0.0641662	-3.27535	0.00105533	0.0127793	CAT
ENSG00000173039	1781.43	0.189797	0.0579241	3.2751	0.00105624	0.012781	RELA
ENSG00000178146	402.183	0.318004	0.0969483	3.27365	0.00106167	0.0128374	RP1-232L22__B.1
ENSG00000140391	6701.19	0.176426	0.0539389	3.27291	0.00106445	0.0128616	TSPAN3
ENSG00000127720	103.847	-0.35729	0.108145	-3.2712	0.00107091	0.0129303	METTL25
ENSG00000101825	714.01	-0.375771	0.11823	-3.27008	0.00107517	0.0129723	MXRA5
ENSG00000165175	2057.81	0.218445	0.0667097	3.26863	0.00108069	0.0130243	MID1IP1
ENSG00000135457	863.441	-0.160964	0.0491538	-3.26854	0.00108104	0.0130243	TFCP2
ENSG00000185215	4017.26	0.297332	0.0904778	3.26709	0.0010866	0.0130817	TNFAIP2
ENSG00000166595	556.627	0.182594	0.0559782	3.26665	0.00108827	0.0130924	FAM96B
ENSG00000142669	3030.82	0.249528	0.0762586	3.26572	0.00109185	0.0131259	SH3BGRL3
ENSG00000052749	681.06	0.247997	0.0758266	3.26481	0.00109538	0.0131589	RRP12
ENSG00000257594	91.5878	-0.357972	0.109454	-3.26455	0.00109639	0.0131614	GALNT4
ENSG00000156804	1510.01	-0.284976	0.0874307	-3.2641	0.00109813	0.0131728	FBXO32
ENSG00000110092	6902.72	0.310717	0.0954389	3.26253	0.00110422	0.0132363	CCND1
ENSG00000159763	661.058	-0.338235	0.10709	-3.26198	0.00110638	0.0132527	PIP
ENSG00000268034	384.886	0.260228	0.0798136	3.25991	0.00111447	0.0133086	AC005795.1
ENSG00000133059	760.192	-0.179757	0.0551072	-3.25995	0.00111432	0.0133086	DSTYK
ENSG00000124459	273.113	-0.236825	0.0729111	-3.25961	0.00111565	0.0133086	ZNF45
ENSG00000197603	743.525	-0.266496	0.0821595	-3.25956	0.00111586	0.0133086	C5orf42
ENSG00000185008	11.4695	-0.305033	0.104771	-3.26041	0.0011125	0.0133086	ROBO2
ENSG00000268358	23.0309	-0.389004	0.118043	-3.2601	0.00111374	0.0133086	EPB41L4A-AS2
ENSG00000126458	960.728	0.245701	0.0751527	3.25873	0.00111914	0.0133381	RRAS
ENSG00000114354	2497.65	0.17844	0.0547667	3.25847	0.00112014	0.0133405	TFG
ENSG00000123009	163.834	0.359033	0.110838	3.25711	0.00112552	0.0133784	NME2P1
ENSG00000171606	842.833	0.203318	0.0623928	3.25706	0.00112574	0.0133784	ZNF274
ENSG00000151276	602.446	-0.223102	0.0688249	-3.25724	0.00112499	0.0133784	MAGI1
ENSG00000120594	377.007	-0.269979	0.0832005	-3.25247	0.00114405	0.0135863	PLXDC2
ENSG00000178695	889.517	0.245701	0.0755384	3.25065	0.00115141	0.0136618	KCTD12
ENSG00000124831	3906.11	0.161888	0.0498063	3.25049	0.00115205	0.0136618	LRRFIP1
ENSG00000166821	374.823	-0.249929	0.0771431	-3.24782	0.00116292	0.0137711	PEX11A
ENSG00000169439	82.5485	-0.356876	0.110025	-3.24786	0.00116277	0.0137711	SDC2
ENSG00000165071	176.431	-0.376482	0.115929	-3.24641	0.00116868	0.0138294	TMEM71
ENSG00000164294	821.529	0.237457	0.0732537	3.24579	0.00117126	0.01385	GPX8
ENSG00000108298	6804.73	0.14053	0.0433146	3.24442	0.00117688	0.0139066	RPL19
ENSG00000163959	201.152	0.315315	0.0968474	3.24401	0.00117861	0.0139171	SLC51A
ENSG00000131871	1083.81	0.179216	0.0554416	3.23933	0.00119809	0.0141271	VIMP
ENSG00000176058	383.739	-0.300151	0.0931888	-3.2395	0.00119741	0.0141271	TPRN
ENSG00000197635	108.363	-0.358872	0.113046	-3.23839	0.00120208	0.014164	DPP4
ENSG00000168386	44.419	0.388866	0.118495	3.23663	0.00120952	0.0142416	FILIP1L
ENSG00000164494	663.1	-0.206082	0.0636112	-3.23639	0.00121053	0.0142434	PDSS2
ENSG00000156521	666.433	-0.284049	0.0879834	-3.23474	0.00121755	0.0143159	TYSND1
ENSG00000095002	516.652	-0.213359	0.0660386	-3.23289	0.00122547	0.0143988	MSH2
ENSG00000185278	160.408	-0.323715	0.100056	-3.23262	0.0012266	0.014402	ZBTB37
ENSG00000137267	189.679	0.310571	0.0964455	3.23208	0.00122892	0.0144088	TUBB2A
ENSG00000133597	461.379	-0.257369	0.0798833	-3.23212	0.00122877	0.0144088	ADCK2
ENSG00000236565	252.866	0.349321	0.108373	3.23122	0.00123262	0.0144308	HNRNPA3P5
ENSG00000184216	3048.5	0.209674	0.0649154	3.23104	0.0012334	0.0144308	IRAK1
ENSG00000168772	69.8279	-0.366759	0.114652	-3.23124	0.00123255	0.0144308	CXXC4
ENSG00000160214	572.543	0.235757	0.0731767	3.22786	0.00124718	0.0145817	RRP1
ENSG00000144635	809.75	0.210365	0.0653891	3.22597	0.00125546	0.0146682	DYNC1LI1
ENSG00000204764	113.376	-0.309751	0.0973724	-3.22559	0.00125711	0.0146772	RANBP17
ENSG00000071462	1178.26	0.184876	0.0573348	3.22533	0.00125825	0.0146802	WBSCR22
ENSG00000225526	119.222	-0.296566	0.091521	-3.22461	0.00126143	0.014707	C3orf83
ENSG00000143771	627.488	0.265154	0.0824902	3.22436	0.00126253	0.0147095	CNIH4
ENSG00000114770	1846.62	-0.207502	0.0644465	-3.22354	0.00126617	0.0147415	ABCC5
ENSG00000260461	95.9423	-0.331147	0.102378	-3.22312	0.00126804	0.0147529	RP11-541N10.3
ENSG00000185158	100.83	-0.346833	0.10863	-3.22174	0.00127414	0.0148135	LRRC37B
ENSG00000025039	1857.01	-0.292183	0.0916644	-3.21983	0.00128267	0.014898	RRAGD
ENSG00000174611	6.32294	-0.31515	0.0906613	-3.21971	0.0012832	0.014898	KY
ENSG00000090238	645.6	-0.260848	0.0809998	-3.21766	0.0012924	0.0149944	YPEL3
ENSG00000023318	1422.42	0.227828	0.0709927	3.21722	0.00129439	0.0150069	ERP44
ENSG00000075785	5257.62	0.123675	0.038449	3.21643	0.00129796	0.0150379	RAB7A
ENSG00000229644	2676.18	0.293253	0.0911141	3.21548	0.00130227	0.0150563	NAMPTL
ENSG00000185104	1043.36	-0.149414	0.0464963	-3.21556	0.0013019	0.0150563	FAF1
ENSG00000145703	734.191	-0.278118	0.0873446	-3.21582	0.00130072	0.0150563	IQGAP2
ENSG00000109103	623.819	-0.185304	0.057779	-3.21513	0.00130385	0.0150641	UNC119
ENSG00000177042	260.958	-0.29751	0.0921962	-3.21398	0.00130908	0.015114	TMEM80
ENSG00000058085	20000.9	0.321017	0.0996261	3.21197	0.00131829	0.0152064	LAMC2
ENSG00000246763	15.489	-0.390417	0.115414	-3.21183	0.00131891	0.0152064	RGMB-AS1
ENSG00000130701	175.076	-0.365343	0.114698	-3.21138	0.00132101	0.01522	RBBP8NL
ENSG00000117448	3583.69	-0.164627	0.0513008	-3.20939	0.00133018	0.015315	AKR1A1
ENSG00000160326	56.6801	0.365288	0.11473	3.20876	0.00133308	0.0153378	SLC2A6
ENSG00000133056	736.479	-0.242337	0.075482	-3.2085	0.00133429	0.0153411	PIK3C2B
ENSG00000205502	26.9016	0.408952	0.115128	3.20587	0.00134656	0.0154714	C2CD4B
ENSG00000173727	11.6335	0.377138	0.114066	3.2052	0.00134968	0.0154966	AP000769.1
ENSG00000122884	1724.75	0.281181	0.0878966	3.20497	0.00135079	0.0154986	P4HA1
ENSG00000176171	462.945	0.299849	0.0933723	3.20366	0.00135693	0.0155399	BNIP3
ENSG00000126822	2064.74	0.239312	0.0744229	3.2036	0.0013572	0.0155399	PLEKHG3
ENSG00000165140	42.0312	-0.340066	0.115417	-3.20384	0.00135607	0.0155399	FBP1
ENSG00000103365	1171.7	-0.139376	0.043584	-3.20199	0.0013648	0.0156163	GGA2
ENSG00000164111	3864.08	0.255086	0.0798119	3.19916	0.00137828	0.0157596	ANXA5
ENSG00000168646	273.446	-0.370922	0.115889	-3.19818	0.00138297	0.0158024	AXIN2
ENSG00000136848	4755.39	-0.218828	0.0684563	-3.19778	0.00138489	0.0158135	DAB2IP
ENSG00000196628	489.832	-0.324069	0.101707	-3.1973	0.00138723	0.0158293	TCF4
ENSG00000160746	926.638	-0.180567	0.0565657	-3.19587	0.00139412	0.015897	ANO10
ENSG00000145386	172.299	-0.350029	0.11845	-3.19517	0.00139748	0.0159244	CCNA2
ENSG00000108270	963.277	0.200416	0.0626823	3.19444	0.00140103	0.0159539	AATF
ENSG00000100181	667.07	-0.18517	0.0577985	-3.19418	0.00140229	0.0159573	TPTEP1
ENSG00000224307	34.0251	-0.382608	0.118308	-3.1938	0.00140411	0.0159671	RP11-344B5.2
ENSG00000135740	21.079	-0.340571	0.111607	-3.19202	0.00141281	0.0160551	SLC9A5
ENSG00000140382	613.688	-0.184784	0.05794	-3.19151	0.0014153	0.0160723	HMG20A
ENSG00000136631	686.653	-0.221466	0.069385	-3.19089	0.00141834	0.0160959	VPS45
ENSG00000105640	109.207	0.327401	0.102645	3.1905	0.00142026	0.0161066	RPL18A
ENSG00000111271	565.71	-0.231445	0.0726816	-3.19026	0.00142143	0.0161089	ACAD10
ENSG00000158042	672.049	0.227027	0.0713435	3.18897	0.00142782	0.0161703	MRPL17
ENSG00000132470	18505.2	0.307658	0.0961098	3.18799	0.00143263	0.0162137	ITGB4
ENSG00000181143	5979.4	-0.342361	0.108253	-3.18648	0.00144018	0.016288	MUC16
ENSG00000166347	3145.31	-0.21366	0.0672089	-3.18626	0.00144123	0.0162889	CYB5A
ENSG00000126391	2070.9	0.262266	0.0823173	3.18588	0.00144313	0.0162992	FRMD8
ENSG00000188021	2036.54	0.221173	0.0694408	3.18489	0.00144808	0.0163441	UBQLN2
ENSG00000204389	1412.55	-0.237391	0.074716	-3.18419	0.00145161	0.0163727	HSPA1A
ENSG00000111640	45568.9	0.217276	0.0681592	3.1807	0.00146919	0.0165262	GAPDH
ENSG00000091490	5450.28	0.143157	0.0450151	3.18085	0.00146842	0.0165262	SEL1L3
ENSG00000128567	1680.11	-0.230602	0.0726873	-3.18127	0.00146629	0.0165262	PODXL
ENSG00000152518	1366.83	-0.326621	0.104009	-3.18098	0.00146779	0.0165262	ZFP36L2
ENSG00000129355	180.045	0.33147	0.103655	3.17992	0.00147316	0.0165459	CDKN2D
ENSG00000227295	201.377	0.266236	0.0839012	3.17976	0.00147395	0.0165459	ELL2P1
ENSG00000182372	721.616	-0.174379	0.0549421	-3.17962	0.00147467	0.0165459	CLN8
ENSG00000136122	82.8529	-0.344486	0.109698	-3.17957	0.00147493	0.0165459	BORA
ENSG00000169174	273.37	0.343471	0.107522	3.17841	0.00148083	0.0165897	PCSK9
ENSG00000171530	1005.99	0.2595	0.0817275	3.17853	0.00148026	0.0165897	TBCA
ENSG00000169131	177.349	0.286709	0.0902575	3.17729	0.00148657	0.0166316	ZNF354A
ENSG00000161981	424.324	-0.255285	0.0805512	-3.17737	0.00148616	0.0166316	SNRNP25
ENSG00000109079	1407.79	0.173561	0.0546489	3.17665	0.00148986	0.0166571	TNFAIP1
ENSG00000181192	597.472	-0.216865	0.0686433	-3.17638	0.00149126	0.0166616	DHTKD1
ENSG00000186318	567.771	-0.227769	0.0719605	-3.17418	0.00150259	0.0167769	BACE1
ENSG00000100354	779.88	-0.205387	0.0647342	-3.17384	0.00150438	0.0167856	TNRC6B
ENSG00000139289	1172.82	0.381439	0.11825	3.17353	0.00150598	0.0167922	PHLDA1
ENSG00000145216	819.262	0.151654	0.0478396	3.17267	0.00151044	0.0168306	FIP1L1
ENSG00000169047	2074.23	0.25799	0.0813016	3.17123	0.00151794	0.0169028	IRS1
ENSG00000103876	412.044	0.228915	0.0719978	3.17071	0.00152065	0.0169104	FAH
ENSG00000155366	2382.56	0.201707	0.0635681	3.17087	0.00151981	0.0169104	RHOC
ENSG00000007171	53.6643	-0.344884	0.115985	-3.16993	0.00152475	0.0169446	NOS2
ENSG00000148737	329.535	0.253427	0.0801068	3.16798	0.00153501	0.0170359	TCF7L2
ENSG00000018236	243.354	-0.29901	0.0948724	-3.16807	0.00153455	0.0170359	CNTN1
ENSG00000158457	115.141	-0.338959	0.107549	-3.16678	0.00154137	0.017095	TSPAN33
ENSG00000125170	694.086	-0.203474	0.0641845	-3.16634	0.00154368	0.0171092	DOK4
ENSG00000111300	567.491	0.207638	0.0657507	3.16603	0.00154534	0.0171162	NAA25
ENSG00000007952	8.79788	0.338079	0.0992019	3.16561	0.00154758	0.0171296	NOX1
ENSG00000026652	163.545	0.306739	0.0960291	3.16364	0.00155811	0.0172346	AGPAT4
ENSG00000162931	42.83	0.37182	0.118427	3.16326	0.00156012	0.0172455	TRIM17
ENSG00000213080	725.923	0.222873	0.0706067	3.16241	0.00156471	0.0172787	RP11-312J18.5
ENSG00000169641	2032.48	0.169699	0.053658	3.16231	0.00156521	0.0172787	LUZP1
ENSG00000187764	390.813	-0.23105	0.0735431	-3.16186	0.00156763	0.0172939	SEMA4D
ENSG00000140022	502.69	-0.250373	0.0791406	-3.16031	0.00157601	0.0173633	STON2
ENSG00000198691	84.2936	-0.334218	0.104447	-3.16041	0.00157548	0.0173633	ABCA4
ENSG00000131711	106.092	0.389501	0.118208	3.15986	0.00157842	0.0173668	MAP1B
ENSG00000258955	30.0351	-0.365251	0.117944	-3.15988	0.00157836	0.0173668	LINC00519
ENSG00000090520	1333.33	0.244028	0.0773614	3.1594	0.00158097	0.0173833	DNAJB11
ENSG00000136108	696.811	-0.286745	0.0913631	-3.15894	0.00158346	0.0173992	CKAP2
ENSG00000103381	998.584	-0.169631	0.05378	-3.1572	0.00159294	0.0174918	CPPED1
ENSG00000176974	955.042	-0.259425	0.0821926	-3.157	0.00159401	0.017492	SHMT1
ENSG00000065427	2957.68	0.123699	0.0392043	3.15669	0.00159573	0.0174993	KARS
ENSG00000136942	3611.42	0.262072	0.0830316	3.15632	0.00159776	0.01751	RPL35
ENSG00000236739	51.5725	0.351529	0.111177	3.15595	0.00159977	0.0175105	RP11-370B11.1
ENSG00000163032	308.055	0.298584	0.0952025	3.15592	0.00159992	0.0175105	VSNL1
ENSG00000049769	121.556	-0.331388	0.105225	-3.15538	0.00160289	0.0175315	PPP1R3F
ENSG00000267547	5.43885	-0.279074	0.0862929	-3.15241	0.00161931	0.0176995	RP11-686D22.4
ENSG00000087470	1586.75	0.1568	0.0497996	3.15185	0.0016224	0.0177216	DNM1L
ENSG00000151617	132.774	0.334721	0.105704	3.15139	0.00162496	0.0177263	EDNRA
ENSG00000138029	3345.03	-0.156467	0.049658	-3.15156	0.00162401	0.0177263	HADHB
ENSG00000104365	1314.5	0.155084	0.0492303	3.14975	0.00163408	0.017814	IKBKB
ENSG00000066777	3431.35	-0.159753	0.050793	-3.14867	0.00164017	0.0178687	ARFGEF1
ENSG00000115425	311.823	-0.262104	0.0842723	-3.14688	0.00165025	0.0179667	PECR
ENSG00000134709	1580.28	-0.26363	0.0842016	-3.14633	0.00165332	0.0179884	HOOK1
ENSG00000108219	3814.51	-0.143217	0.0455349	-3.14592	0.00165566	0.0180021	TSPAN14
ENSG00000144747	2228.43	0.185723	0.0590457	3.14564	0.00165721	0.0180071	TMF1
ENSG00000031698	3268.93	0.254992	0.0809631	3.14518	0.00165982	0.0180119	SARS
ENSG00000108861	1128.56	0.160416	0.0510201	3.14524	0.00165953	0.0180119	DUSP3
ENSG00000180871	30.8556	-0.353139	0.115728	-3.14449	0.00166378	0.0180431	CXCR2
ENSG00000103194	1797.89	0.129737	0.0412249	3.14424	0.00166522	0.0180469	USP10
ENSG00000183647	56.6836	-0.353684	0.114627	-3.1438	0.00166771	0.0180621	ZNF530
ENSG00000168792	481.218	-0.241684	0.0768488	-3.14297	0.00167245	0.0181017	ABHD15
ENSG00000053770	1111.29	-0.216009	0.0688512	-3.14256	0.00167476	0.0181148	AP5M1
ENSG00000104738	914.789	-0.204326	0.0650672	-3.14164	0.00168002	0.0181442	MCM4
ENSG00000103174	218.838	-0.327073	0.104539	-3.14175	0.00167939	0.0181442	NAGPA
ENSG00000135736	71.5469	-0.361207	0.118206	-3.14152	0.00168075	0.0181442	CCDC102A
ENSG00000133424	578.207	-0.199827	0.0639917	-3.13987	0.00169021	0.0182345	LARGE
ENSG00000107021	706.936	-0.236974	0.075613	-3.13925	0.00169382	0.0182615	TBC1D13
ENSG00000196365	2405.16	0.261005	0.0829588	3.13891	0.00169575	0.0182706	LONP1
ENSG00000092931	346.913	-0.231356	0.0737979	-3.1375	0.00170394	0.018339	MFSD11
ENSG00000169891	460.835	-0.244043	0.0777409	-3.13744	0.00170431	0.018339	REPS2
ENSG00000179295	3459.41	0.15367	0.0490015	3.13679	0.00170808	0.0183676	PTPN11
ENSG00000115339	2520.39	0.253765	0.080861	3.13649	0.00170986	0.0183749	GALNT3
ENSG00000065029	653.006	-0.246254	0.0785146	-3.13532	0.00171667	0.0184362	ZNF76
ENSG00000005156	345.674	0.246146	0.0782239	3.13484	0.00171949	0.0184545	LIG3
ENSG00000131153	48.8362	-0.344589	0.114751	-3.13459	0.00172092	0.018458	GINS2
ENSG00000148343	744.768	-0.238273	0.0763306	-3.13379	0.00172564	0.0184966	FAM73B
ENSG00000214193	286.425	-0.322138	0.105382	-3.13287	0.00173108	0.018531	SH3D21
ENSG00000160111	162.681	-0.331068	0.107338	-3.13294	0.00173065	0.018531	CPAMD8
ENSG00000091947	536.503	-0.218496	0.0698844	-3.13242	0.0017337	0.0185471	TMEM101
ENSG00000169375	1998.49	-0.157511	0.0503292	-3.13223	0.00173483	0.0185472	SIN3A
ENSG00000146733	208.373	0.28107	0.0894453	3.13188	0.00173694	0.0185578	PSPH
ENSG00000269318	6.7134	0.318155	0.097419	3.13127	0.00174054	0.0185844	AC007292.3
ENSG00000087494	4556.76	0.29491	0.0938868	3.12957	0.00175065	0.0186803	PTHLH
ENSG00000198133	611.605	-0.24549	0.0790021	-3.12937	0.00175183	0.0186809	TMEM229B
ENSG00000130305	162.839	0.297333	0.0951247	3.12885	0.00175494	0.0187021	NSUN5
ENSG00000185950	902.508	0.297107	0.0947983	3.12828	0.0017583	0.0187139	IRS2
ENSG00000175215	3409.95	-0.172874	0.0552609	-3.12844	0.00175737	0.0187139	CTDSP2
ENSG00000157184	1088.08	-0.184596	0.0590153	-3.12695	0.00176627	0.0187747	CPT2
ENSG00000118507	32.8434	-0.355358	0.117916	-3.12699	0.00176607	0.0187747	AKAP7
ENSG00000087266	1589.15	0.237437	0.0756299	3.12623	0.00177065	0.0188091	SH3BP2
ENSG00000196924	10460.4	0.354103	0.112314	3.12493	0.00177849	0.0188796	FLNA
ENSG00000257017	5.19242	0.223015	0.0572572	3.12475	0.00177955	0.0188796	HP
ENSG00000177084	427.594	-0.293096	0.0937435	-3.12142	0.0017998	0.0190822	POLE
ENSG00000115602	753.985	0.38726	0.116814	3.12102	0.00180226	0.0190961	IL1RL1
ENSG00000182957	428.161	-0.229818	0.0734426	-3.11749	0.00182395	0.0193137	SPATA13
ENSG00000173812	7069.05	0.25086	0.0805021	3.11723	0.00182558	0.0193185	EIF1
ENSG00000204220	441.582	0.28081	0.0903879	3.11524	0.00183797	0.0194373	PFDN6
ENSG00000153246	372.236	-0.249479	0.0800451	-3.11276	0.00185347	0.0195888	PLA2R1
ENSG00000170515	1286.59	0.147595	0.0475163	3.11222	0.00185689	0.0196124	PA2G4
ENSG00000146143	74.2801	-0.318996	0.10257	-3.11167	0.0018603	0.019636	PRIM2
ENSG00000101955	16.3967	0.333935	0.109923	3.11134	0.00186238	0.0196454	SRPX
ENSG00000198515	71.2936	-0.34944	0.116319	-3.11053	0.00186749	0.0196744	CNGA1
ENSG00000204175	45.817	-0.350581	0.118133	-3.11062	0.00186695	0.0196744	GPRIN2
ENSG00000134247	3099.45	0.146024	0.046941	3.1094	0.00187469	0.0197252	PTGFRN
ENSG00000004139	276.256	-0.298364	0.0958082	-3.10954	0.00187376	0.0197252	SARM1
ENSG00000130822	82.1071	0.38218	0.118495	3.10899	0.00187731	0.0197402	PNCK
ENSG00000081913	846.341	-0.204527	0.0659431	-3.10636	0.00189403	0.0199035	PHLPP1
ENSG00000156973	378.089	-0.210961	0.0682167	-3.1038	0.00191055	0.0200644	PDE6D
ENSG00000134440	6303.38	0.191353	0.0616841	3.10222	0.00192078	0.0201591	NARS
ENSG00000236624	28.7591	-0.368253	0.118058	-3.10101	0.00192862	0.0202286	CCDC163P
ENSG00000090382	135.737	-0.329903	0.106031	-3.10017	0.00193413	0.0202736	LYZ
ENSG00000179218	18166.2	0.210856	0.0680486	3.09955	0.00193814	0.02029	CALR
ENSG00000124370	147.991	-0.284694	0.091427	-3.0996	0.00193781	0.02029	MCEE
ENSG00000168769	1406.74	-0.215852	0.0697391	-3.09852	0.00194492	0.0203482	TET2
ENSG00000111799	345.186	-0.327665	0.107341	-3.09709	0.00195428	0.0204332	COL12A1
ENSG00000164300	547.383	-0.219304	0.0710868	-3.09614	0.00196056	0.020486	SERINC5
ENSG00000110583	638.808	-0.204489	0.0661312	-3.09582	0.00196272	0.020495	NAA40
ENSG00000125648	2237.24	-0.260663	0.0843782	-3.09564	0.00196389	0.020495	SLC25A23
ENSG00000172432	1579.89	0.268181	0.0865448	3.09291	0.00198204	0.0206714	GTPBP2
ENSG00000184220	169.129	0.268851	0.0871101	3.0923	0.00198612	0.020688	CMSS1
ENSG00000227268	46.0542	-0.366565	0.118368	-3.09231	0.00198608	0.020688	KLLN
ENSG00000167513	118.991	-0.351002	0.115787	-3.09163	0.00199064	0.0207221	CDT1
ENSG00000173598	1029.86	-0.246608	0.0799758	-3.08967	0.00200379	0.0208432	NUDT4
ENSG00000236901	130.779	-0.332349	0.107848	-3.08952	0.00200478	0.0208432	MIR600HG
ENSG00000254122	159.31	0.300637	0.0975498	3.08891	0.00200893	0.0208733	PCDHGB7
ENSG00000213214	247.622	0.238062	0.0767017	3.08646	0.00202552	0.0210325	ARHGEF35
ENSG00000198034	13707.2	0.129158	0.041854	3.08617	0.00202752	0.0210401	RPS4X
ENSG00000109107	719.648	0.295444	0.0948388	3.08562	0.00203129	0.0210529	ALDOC
ENSG00000134294	8193.33	0.275325	0.0891888	3.0858	0.00203006	0.0210529	SLC38A2
ENSG00000135423	56.9884	-0.371315	0.118292	-3.084	0.00204236	0.0211545	GLS2
ENSG00000188375	113.236	0.289354	0.0937005	3.08359	0.00204516	0.0211703	H3F3C
ENSG00000149311	755.306	-0.198576	0.0643768	-3.08317	0.00204805	0.021187	ATM
ENSG00000067141	1528.66	-0.219084	0.0710514	-3.08275	0.00205097	0.021195	NEO1
ENSG00000107864	210.251	-0.31701	0.105644	-3.08269	0.00205138	0.021195	CPEB3
ENSG00000122034	933.594	0.163146	0.0530584	3.08064	0.00206557	0.0213206	GTF3A
ENSG00000177169	1788	-0.233142	0.07569	-3.08056	0.0020661	0.0213206	ULK1
ENSG00000179869	488.466	0.291929	0.0946619	3.08032	0.00206781	0.021325	ABCA13
ENSG00000076650	220.602	-0.238687	0.0773964	-3.08008	0.00206947	0.0213289	GPATCH1
ENSG00000120875	2602.33	0.23144	0.0752445	3.07989	0.00207079	0.0213293	DUSP4
ENSG00000065970	676.466	-0.202652	0.0659805	-3.07692	0.00209154	0.0215297	FOXJ2
ENSG00000183723	4520.38	-0.131107	0.0426595	-3.07539	0.00210228	0.0216268	CMTM4
ENSG00000130544	106.213	-0.306165	0.0986616	-3.07488	0.00210584	0.02165	ZNF557
ENSG00000116237	3104.56	0.100918	0.0328693	3.07351	0.00211558	0.0217367	ICMT
ENSG00000186326	8.45123	-0.275643	0.0972559	-3.07301	0.00211908	0.0217592	RGS9BP
ENSG00000117298	6312.42	0.198658	0.0646716	3.0718	0.00212774	0.0218077	ECE1
ENSG00000081791	961.775	-0.153685	0.0500414	-3.07214	0.00212529	0.0218077	KIAA0141
ENSG00000083307	3012.23	-0.209675	0.0682558	-3.07183	0.00212748	0.0218077	GRHL2
ENSG00000197321	1022.64	0.21297	0.0693413	3.0707	0.00213557	0.021861	SVIL
ENSG00000124098	2371.38	-0.139455	0.0454256	-3.07075	0.00213522	0.021861	FAM210B
ENSG00000119705	204.312	0.3619	0.117711	3.06772	0.00215697	0.0220664	SLIRP
ENSG00000013563	591.876	0.225495	0.0734156	3.06728	0.00216014	0.0220853	DNASE1L1
ENSG00000165169	1035.86	0.323852	0.10562	3.06622	0.00216786	0.0221506	DYNLT3
ENSG00000187257	818.487	-0.195886	0.0638698	-3.06559	0.00217241	0.0221834	RSBN1L
ENSG00000136010	47.4987	0.293231	0.0930401	3.06477	0.00217836	0.0222169	ALDH1L2
ENSG00000172893	3346.64	0.249451	0.0813438	3.0648	0.00217813	0.0222169	DHCR7
ENSG00000102144	11348.9	0.19792	0.0645337	3.06448	0.00218048	0.0222248	PGK1
ENSG00000172548	134.89	0.371495	0.117959	3.06363	0.00218668	0.0222494	NIPAL4
ENSG00000231389	499.382	0.248052	0.0809651	3.0636	0.0021869	0.0222494	HLA-DPA1
ENSG00000135363	318.304	-0.281416	0.0925821	-3.06396	0.00218426	0.0222494	LMO2
ENSG00000085117	5060.17	-0.161621	0.0528481	-3.06244	0.00219543	0.0223088	CD82
ENSG00000148842	236.649	-0.298353	0.0976245	-3.06259	0.00219428	0.0223088	CNNM2
ENSG00000172478	282.351	-0.308998	0.101276	-3.06225	0.00219678	0.0223089	C2orf54
ENSG00000109381	735.628	-0.17528	0.0573882	-3.06195	0.00219902	0.0223179	ELF2
ENSG00000136811	869.409	0.252673	0.0823021	3.06071	0.00220816	0.022397	ODF2
ENSG00000164825	82.9277	0.376351	0.118327	3.06037	0.00221065	0.0224087	DEFB1
ENSG00000203760	82.2293	-0.320055	0.105714	-3.05814	0.00222718	0.0225624	CENPW
ENSG00000064309	241.79	-0.264236	0.087656	-3.05714	0.00223463	0.0226147	CDON
ENSG00000181873	232.925	-0.304903	0.100107	-3.05708	0.00223507	0.0226147	IBA57
ENSG00000206538	54.781	-0.342459	0.118422	-3.05589	0.00224392	0.0226905	VGLL3
ENSG00000221988	57.4872	-0.342945	0.114155	-3.05302	0.00226549	0.0228947	PPT2
ENSG00000233098	141.294	0.373526	0.117335	3.05247	0.00226966	0.0229228	RP11-344E13.3
ENSG00000143164	1593.98	-0.186299	0.0610557	-3.05174	0.00227522	0.0229651	DCAF6
ENSG00000019549	370.783	0.279408	0.0914975	3.05043	0.00228511	0.0230341	SNAI2
ENSG00000081692	375.218	0.227961	0.0748238	3.05053	0.00228436	0.0230341	JMJD4
ENSG00000116478	2945.35	-0.181688	0.0595895	-3.05029	0.00228622	0.0230341	HDAC1
ENSG00000196923	854.098	0.286707	0.0937936	3.04956	0.00229175	0.0230758	PDLIM7
ENSG00000164086	979.043	0.263806	0.0865023	3.04923	0.00229429	0.0230875	DUSP7
ENSG00000163050	531.465	-0.292198	0.0962565	-3.04845	0.00230028	0.0231337	ADCK3
ENSG00000180901	764.603	-0.176989	0.0580102	-3.04746	0.00230785	0.0231958	KCTD2
ENSG00000106245	1085.16	0.186189	0.0611308	3.04684	0.00231259	0.0232294	BUD31
ENSG00000180891	1874.11	-0.193517	0.063592	-3.046	0.00231907	0.0232804	CUEDC1
ENSG00000223768	24.8496	-0.344144	0.115714	-3.04406	0.00233405	0.0234167	LINC00205
ENSG00000137573	95.1534	0.382645	0.116809	3.04275	0.00234426	0.0235048	SULF1
ENSG00000189159	2140.89	0.208599	0.0685506	3.04231	0.00234767	0.0235135	HN1
ENSG00000108651	697.195	0.193384	0.0637556	3.0421	0.00234937	0.0235135	UTP6
ENSG00000168826	69.8135	-0.323686	0.106194	-3.04219	0.00234867	0.0235135	ZBTB49
ENSG00000183844	192.159	-0.322783	0.110783	-3.0413	0.0023556	0.0235617	FAM3B
ENSG00000177932	159.494	-0.283786	0.0931489	-3.04107	0.00235736	0.0235651	ZNF354C
ENSG00000103544	1042.88	-0.178295	0.0586301	-3.04088	0.0023589	0.0235663	C16orf62
ENSG00000047457	15250.7	0.319553	0.105075	3.03773	0.0023837	0.0237854	CP
ENSG00000134569	264.737	-0.322249	0.106668	-3.03777	0.00238338	0.0237854	LRP4
ENSG00000129151	693.444	-0.315114	0.105818	-3.03672	0.0023917	0.023851	BBOX1
ENSG00000106992	164.203	-0.294604	0.0970925	-3.0342	0.00241177	0.0240367	AK1
ENSG00000113578	12.173	-0.214332	0.0861788	-3.03398	0.00241347	0.0240392	FGF1
ENSG00000099860	369.136	0.344068	0.112718	3.03377	0.00241515	0.0240415	GADD45B
ENSG00000244716	3234.67	0.230473	0.0760852	3.02995	0.00244593	0.0243333	RP11-20O24.4
ENSG00000061918	161.36	0.315212	0.104259	3.02818	0.00246034	0.0244474	GUCY1B3
ENSG00000110104	380.48	0.257882	0.0852579	3.02827	0.0024596	0.0244474	CCDC86
ENSG00000090013	1854.99	0.226645	0.0746099	3.02784	0.00246309	0.0244601	BLVRB
ENSG00000168405	2050.53	-0.18368	0.0608291	-3.02754	0.00246555	0.0244699	CMAHP
ENSG00000170144	2380.97	0.268595	0.0889442	3.0266	0.00247317	0.0245309	HNRNPA3
ENSG00000158321	1028.54	-0.18712	0.0617931	-3.02641	0.00247476	0.024532	AUTS2
ENSG00000129083	4294.72	0.208111	0.0688278	3.02533	0.00248363	0.0246052	COPB1
ENSG00000070081	1867.64	0.277172	0.0918788	3.02476	0.0024883	0.0246369	NUCB2
ENSG00000150471	23.466	-0.32353	0.112375	-3.02417	0.0024932	0.0246707	LPHN3
ENSG00000134121	1290.87	0.267483	0.0882909	3.02318	0.00250134	0.0247217	CHL1
ENSG00000148090	453.256	-0.230702	0.0766623	-3.02336	0.00249988	0.0247217	AUH
ENSG00000103647	31.1622	-0.321113	0.115564	-3.02299	0.00250293	0.0247227	CORO2B
ENSG00000240376	2023.58	0.144658	0.0478812	3.02221	0.00250937	0.0247672	RP11-36C20.1
ENSG00000043591	43.5543	-0.325325	0.118045	-3.02208	0.00251041	0.0247672	ADRB1
ENSG00000182319	480.493	0.296859	0.098377	3.02001	0.00252769	0.0249229	SGK223
ENSG00000072840	389.44	-0.299922	0.0996374	-3.01944	0.00253243	0.0249548	EVC
ENSG00000154813	403.999	0.225121	0.0748477	3.01872	0.00253843	0.0249991	DPH3
ENSG00000103342	3204.46	0.134115	0.0444902	3.01743	0.00254929	0.0250912	GSPT1
ENSG00000203879	1738.59	0.160361	0.0530941	3.01704	0.00255257	0.0251086	GDI1
ENSG00000123106	763.048	0.211255	0.0702222	3.01451	0.00257394	0.0253038	CCDC91
ENSG00000259230	34.6954	0.368803	0.115782	3.01338	0.00258359	0.0253753	CTD-2555C10.3
ENSG00000226419	13.5542	0.333835	0.108415	3.01325	0.00258463	0.0253753	SLC16A1-AS1
ENSG00000160271	2069.62	0.223449	0.0739671	3.01312	0.0025858	0.0253753	RALGDS
ENSG00000112039	182.207	-0.318758	0.107942	-3.0128	0.00258852	0.025387	FANCE
ENSG00000166415	59.1382	-0.286591	0.108693	-3.01235	0.00259233	0.0254094	WDR72
ENSG00000148843	1311.36	0.197565	0.065516	3.012	0.0025953	0.0254236	PDCD11
ENSG00000138193	838.908	-0.229997	0.0765862	-3.01147	0.00259984	0.0254467	PLCE1
ENSG00000138160	324.788	-0.306262	0.103066	-3.01137	0.00260073	0.0254467	KIF11
ENSG00000174501	201.3	0.273345	0.0915724	3.01035	0.00260948	0.0255062	ANKRD36C
ENSG00000169282	6.74028	-0.312157	0.0885636	-3.0103	0.00260988	0.0255062	KCNAB1
ENSG00000241749	9.65271	0.271646	0.0855338	3.00962	0.00261572	0.0255088	RPSAP52
ENSG00000048028	543.533	-0.185229	0.0616097	-3.00956	0.00261629	0.0255088	USP28
ENSG00000155016	127.224	-0.299701	0.0995615	-3.00993	0.00261309	0.0255088	CYP2U1
ENSG00000163864	113.686	-0.321225	0.107876	-3.00991	0.00261325	0.0255088	NMNAT3
ENSG00000154188	188.026	-0.340107	0.114822	-3.00845	0.00262586	0.0255871	ANGPT1
ENSG00000081189	41.3417	-0.342247	0.118202	-3.00702	0.00263822	0.0256924	MEF2C
ENSG00000151718	509.932	0.207491	0.0689333	3.00679	0.00264022	0.0256969	WWC2
ENSG00000108342	39.7714	0.363535	0.0952375	3.00639	0.00264372	0.0257159	CSF3
ENSG00000181789	4423.85	0.146714	0.0488311	3.00464	0.00265897	0.0258491	COPG1
ENSG00000130255	2019.06	0.292128	0.0972728	3.00301	0.00267327	0.0259729	RPL36
ENSG00000100938	1338.82	-0.156653	0.0522029	-3.0026	0.00267683	0.0259924	GMPR2
ENSG00000166396	576.132	-0.297288	0.100364	-3.00239	0.00267871	0.0259954	SERPINB7
ENSG00000176945	4901.14	-0.194342	0.0647802	-3.00197	0.00268241	0.0260161	MUC20
ENSG00000145241	341.117	-0.264116	0.0882806	-3.00175	0.0026843	0.0260192	CENPC
ENSG00000143641	5971.02	0.203112	0.0676039	3.00127	0.00268858	0.0260265	GALNT2
ENSG00000143603	13.1918	-0.284277	0.101663	-3.00131	0.00268821	0.0260265	KCNN3
ENSG00000138623	249.708	-0.344691	0.116596	-3.00114	0.00268975	0.0260265	SEMA7A
ENSG00000168005	401.099	0.19849	0.0660822	3.00089	0.00269187	0.0260319	C11orf84
ENSG00000137135	37.0864	-0.342079	0.118187	-2.99882	0.00271023	0.0261942	ARHGEF39
ENSG00000076770	638.889	-0.247445	0.0827427	-2.99813	0.00271643	0.0262388	MBNL3
ENSG00000142910	6378.72	0.348009	0.114844	2.99776	0.00271972	0.0262401	TINAGL1
ENSG00000073111	342.174	-0.305581	0.101908	-2.99794	0.00271815	0.0262401	MCM2
ENSG00000182580	667.797	-0.275974	0.0919912	-2.99738	0.00272309	0.0262573	EPHB3
ENSG00000178537	270.131	-0.221906	0.0733743	-2.99701	0.00272638	0.0262738	SLC25A20
ENSG00000148288	31.5226	0.351563	0.117	2.99645	0.00273146	0.0263075	GBGT1
ENSG00000125821	573.956	0.206093	0.0688342	2.99592	0.00273622	0.0263229	DTD1
ENSG00000204634	1431.3	-0.16027	0.0536215	-2.99606	0.00273496	0.0263229	TBC1D8
ENSG00000183762	1998.94	-0.179896	0.0600718	-2.99515	0.00274309	0.0263478	KREMEN1
ENSG00000183876	192.438	-0.327803	0.117031	-2.99529	0.00274186	0.0263478	ARSI
ENSG00000237807	197.848	-0.345974	0.115941	-2.9951	0.00274357	0.0263478	RP11-400K9.4
ENSG00000105607	294.799	-0.259671	0.087131	-2.9949	0.00274538	0.0263499	GCDH
ENSG00000113460	519.601	0.223051	0.0747174	2.99457	0.00274828	0.0263626	BRIX1
ENSG00000184731	873.778	0.236436	0.0788557	2.99379	0.00275538	0.0264154	FAM110C
ENSG00000171885	88.3082	-0.327911	0.117108	-2.99314	0.00276122	0.0264561	AQP4
ENSG00000126749	501.788	0.22356	0.0749241	2.99213	0.00277034	0.0265282	EMG1
ENSG00000253305	81.2587	0.322421	0.10757	2.99089	0.00278166	0.0266059	PCDHGB6
ENSG00000175505	143.945	0.315927	0.105256	2.99094	0.0027812	0.0266059	CLCF1
ENSG00000169403	2773.42	0.208857	0.0695188	2.98988	0.00279089	0.0266789	PTAFR
ENSG00000135596	109.871	0.344666	0.113633	2.98951	0.00279423	0.0266954	MICAL1
ENSG00000129187	1462.67	0.135256	0.0452337	2.98756	0.00281215	0.0268512	DCTD
ENSG00000168765	83.2464	-0.325431	0.109526	-2.98655	0.00282141	0.0269241	GSTM4
ENSG00000253582	5.54511	-0.27642	0.0950927	-2.98615	0.0028251	0.0269438	RP11-649G15.2
ENSG00000065135	1925.58	0.194429	0.0652217	2.98546	0.00283152	0.0269824	GNAI3
ENSG00000250896	761.934	0.178384	0.0596988	2.98537	0.00283239	0.0269824	RNPS1P1
ENSG00000204231	1166.08	-0.176893	0.0592797	-2.98491	0.00283663	0.0270073	RXRB
ENSG00000106153	2937.2	0.213302	0.0715176	2.98366	0.00284827	0.0271026	CHCHD2
ENSG00000204520	188.477	0.275765	0.0922715	2.98329	0.00285171	0.0271043	MICA
ENSG00000027697	3363.83	0.224782	0.0753484	2.98337	0.00285096	0.0271043	IFNGR1
ENSG00000057704	719.365	-0.228651	0.07664	-2.98277	0.00285648	0.0271341	TMCC3
ENSG00000162437	381.238	-0.245719	0.0831037	-2.98189	0.00286479	0.0271975	RAVER2
ENSG00000107938	255.506	-0.218944	0.0734069	-2.98145	0.00286887	0.0272207	EDRF1
ENSG00000087263	696.97	0.178552	0.0599058	2.97989	0.00288348	0.0273281	OGFOD1
ENSG00000243232	256.096	-0.26314	0.0893594	-2.97991	0.00288335	0.0273281	PCDHAC2
ENSG00000053747	8062.7	0.298436	0.0997513	2.97929	0.0028892	0.0273355	LAMA3
ENSG00000110955	22262.4	-0.153866	0.0516657	-2.9794	0.00288814	0.0273355	ATP5B
ENSG00000118515	3610.05	-0.190262	0.0637893	-2.97944	0.00288773	0.0273355	SGK1
ENSG00000175121	19.3874	-0.328661	0.112943	-2.9771	0.00290985	0.0275153	WFDC5
ENSG00000129595	1025.76	-0.206068	0.0691728	-2.97645	0.00291606	0.0275583	EPB41L4A
ENSG00000163468	4671.67	0.151393	0.0508785	2.97523	0.0029277	0.0276368	CCT3
ENSG00000123933	1971.11	-0.3109	0.105181	-2.97524	0.00292758	0.0276368	MXD4
ENSG00000197498	354.761	0.249611	0.0837364	2.97426	0.002937	0.0277089	RPF2
ENSG00000213923	2514.04	0.23075	0.0774067	2.9729	0.00294996	0.0278154	CSNK1E
ENSG00000178538	90.5835	-0.348167	0.11787	-2.96866	0.00299098	0.0281862	CA8
ENSG00000155304	584.725	0.302469	0.101843	2.96775	0.00299992	0.0282383	HSPA13
ENSG00000157601	1022.69	-0.206718	0.0698796	-2.96778	0.00299956	0.0282383	MX1
ENSG00000059377	107.875	0.336917	0.112362	2.96614	0.00301564	0.0283703	TBXAS1
ENSG00000160712	930.237	-0.195248	0.0657995	-2.96466	0.0030302	0.0284911	IL6R
ENSG00000136068	16852.5	0.209213	0.0703965	2.96417	0.00303501	0.028504	FLNB
ENSG00000142686	181.359	-0.270257	0.0912825	-2.9642	0.00303467	0.028504	C1orf216
ENSG00000180530	2371.84	0.248033	0.0839054	2.96399	0.00303677	0.0285044	NRIP1
ENSG00000109814	1023.04	0.252668	0.0853433	2.96344	0.00304222	0.0285395	UGDH
ENSG00000100330	2227.85	-0.150061	0.0506894	-2.96255	0.00305099	0.0286057	MTMR3
ENSG00000178726	857.413	0.331349	0.11049	2.96171	0.00305937	0.028668	THBD
ENSG00000169991	625.216	0.215527	0.0728503	2.96134	0.00306304	0.0286701	IFFO2
ENSG00000164904	1215.4	-0.170828	0.0578368	-2.96141	0.00306236	0.0286701	ALDH7A1
ENSG00000203485	1945.36	0.275451	0.0927398	2.96032	0.00307319	0.0287034	INF2
ENSG00000149806	1373.59	0.270448	0.0914254	2.95977	0.0030787	0.0287034	FAU
ENSG00000147041	2197.38	0.255735	0.0864146	2.95981	0.00307825	0.0287034	SYTL5
ENSG00000109519	865.444	0.160789	0.0543102	2.95995	0.00307689	0.0287034	GRPEL1
ENSG00000163541	1325.85	-0.193661	0.0655309	-2.96072	0.00306919	0.0287034	SUCLG1
ENSG00000149196	270.652	-0.223243	0.0752316	-2.96008	0.0030756	0.0287034	C11orf73
ENSG00000133460	153.693	-0.289437	0.0997831	-2.96015	0.0030749	0.0287034	SLC2A11
ENSG00000178585	1194.02	-0.134978	0.0455912	-2.95931	0.00308333	0.0287305	CTNNBIP1
ENSG00000186480	2386.92	0.287063	0.0970518	2.95807	0.00309572	0.0287813	INSIG1
ENSG00000125731	1462.65	0.260211	0.087615	2.95851	0.00309135	0.0287813	SH2D3A
ENSG00000257621	277.627	-0.26271	0.0883648	-2.95839	0.00309253	0.0287813	RP11-349A22.5
ENSG00000167971	23.8131	-0.335092	0.118081	-2.95816	0.0030948	0.0287813	CASKIN1
ENSG00000163719	762.494	-0.185535	0.062764	-2.95507	0.00312594	0.0290299	MTMR14
ENSG00000242086	188.328	-0.272715	0.0936692	-2.95516	0.00312511	0.0290299	LINC00969
ENSG00000114573	2638.68	-0.203675	0.0690304	-2.95464	0.00313036	0.0290546	ATP6V1A
ENSG00000090339	539.497	0.336761	0.112995	2.95297	0.00314735	0.0291621	ICAM1
ENSG00000197217	2351.65	-0.11135	0.0377061	-2.95329	0.00314411	0.0291621	ENTPD4
ENSG00000130312	628.474	-0.202515	0.0686621	-2.95281	0.00314896	0.0291621	MRPL34
ENSG00000100297	283.975	-0.321275	0.108724	-2.95312	0.00314584	0.0291621	MCM5
ENSG00000159593	775.907	0.166478	0.0564528	2.95189	0.00315832	0.0292162	NAE1
ENSG00000114638	3589.64	-0.218222	0.0739148	-2.95197	0.00315753	0.0292162	UPK1B
ENSG00000166349	83.4359	-0.332952	0.114127	-2.95026	0.00317504	0.0293546	RAG1
ENSG00000111144	3277.89	-0.127116	0.0430793	-2.94988	0.00317895	0.0293743	LTA4H
ENSG00000242013	89.0839	-0.312821	0.107026	-2.94902	0.00318787	0.0294404	USP27X
ENSG00000110881	248.165	-0.284748	0.0959965	-2.94807	0.00319763	0.0295142	ASIC1
ENSG00000166503	748.236	0.232157	0.0786397	2.94634	0.00321562	0.0296637	HDGFRP3
ENSG00000183520	554.969	0.18626	0.0633618	2.94586	0.00322056	0.0296928	UTP11L
ENSG00000103187	830.106	0.273279	0.092812	2.94533	0.00322607	0.0297271	COTL1
ENSG00000151689	861.37	0.2336	0.079259	2.9447	0.00323272	0.0297629	INPP1
ENSG00000128602	524.383	-0.226376	0.0769208	-2.94462	0.00323354	0.0297629	SMO
ENSG00000125166	3667.47	-0.144019	0.0489646	-2.94408	0.00323915	0.0297651	GOT2
ENSG00000233223	82.1539	-0.305591	0.103594	-2.94421	0.00323782	0.0297651	AC113189.5
ENSG00000169621	42.4508	-0.335764	0.116882	-2.94442	0.00323563	0.0297651	APLF
ENSG00000183655	222.574	-0.301453	0.102427	-2.94369	0.00324328	0.0297865	KLHL25
ENSG00000168159	2365.56	0.162707	0.0553546	2.94172	0.00326399	0.0299456	RNF187
ENSG00000143624	1611.93	-0.190128	0.0647111	-2.9417	0.0032642	0.0299456	INTS3
ENSG00000197956	12122.5	0.335326	0.113399	2.94082	0.00327341	0.0300135	S100A6
ENSG00000168140	394.961	-0.297583	0.10256	-2.94019	0.00328008	0.0300581	VASN
ENSG00000230487	172.916	-0.324424	0.110343	-2.93977	0.00328459	0.0300828	PSMG3-AS1
ENSG00000107537	592.066	-0.187897	0.0638783	-2.93897	0.00329308	0.0301439	PHYH
ENSG00000172164	719.258	0.219324	0.074722	2.93837	0.00329947	0.0301858	SNTB1
ENSG00000134910	2652.81	0.162676	0.0554368	2.93788	0.0033047	0.030217	STT3A
ENSG00000170004	6327.59	-0.165636	0.056378	-2.93686	0.00331556	0.0302996	CHD3
ENSG00000185522	71.6036	-0.331	0.116325	-2.93544	0.0033307	0.0304212	C11orf35
ENSG00000188910	1294.55	0.212807	0.0724538	2.93491	0.00333646	0.0304572	GJB3
ENSG00000197782	229.879	-0.284993	0.09718	-2.93446	0.00334127	0.0304843	ZNF780A
ENSG00000111145	1611.11	-0.184772	0.0630413	-2.93417	0.00334444	0.0304894	ELK3
ENSG00000124786	630.466	-0.199031	0.0678593	-2.93373	0.00334918	0.0304894	SLC35B3
ENSG00000253313	453.122	-0.250005	0.0856291	-2.93389	0.00334747	0.0304894	C1orf210
ENSG00000139173	173.005	-0.264484	0.0899582	-2.93383	0.0033481	0.0304894	TMEM117
ENSG00000107957	4663.61	-0.163309	0.0557348	-2.93245	0.00336303	0.0305737	SH3PXD2A
ENSG00000011347	948.201	-0.246841	0.0850333	-2.93244	0.00336306	0.0305737	SYT7
ENSG00000166881	243.167	-0.267525	0.0911234	-2.93236	0.00336395	0.0305737	TMEM194A
ENSG00000165272	32518.2	0.198667	0.0676807	2.93128	0.0033757	0.0306637	AQP3
ENSG00000133083	541.122	-0.27662	0.0954731	-2.9309	0.00337985	0.0306846	DCLK1
ENSG00000065978	5554.48	0.209889	0.0716469	2.93049	0.00338424	0.030705	YBX1
ENSG00000198246	201.528	-0.316651	0.109021	-2.93035	0.00338579	0.030705	SLC29A3
ENSG00000165512	157.441	0.274979	0.0939086	2.92978	0.00339205	0.030745	ZNF22
ENSG00000108799	470.747	-0.190902	0.0654594	-2.9294	0.00339615	0.0307653	EZH1
ENSG00000227184	926.86	0.323158	0.108977	2.92862	0.00340469	0.0308259	EPPK1
ENSG00000160818	518.773	0.243493	0.0833578	2.92768	0.00341502	0.0309026	GPATCH4
ENSG00000104883	113.996	-0.330251	0.111606	-2.9274	0.00341809	0.0309135	PEX11G
ENSG00000168591	773.116	-0.179914	0.0615215	-2.92693	0.00342327	0.0309436	TMUB2
ENSG00000100129	5082.09	-0.145815	0.0498453	-2.92672	0.0034256	0.0309478	EIF3L
ENSG00000148180	35740.8	-0.189447	0.0647286	-2.92625	0.0034308	0.0309779	GSN
ENSG00000197958	576.68	0.298053	0.102135	2.92581	0.00343558	0.0310042	RPL12
ENSG00000225573	668.412	0.244958	0.0838262	2.92521	0.00344225	0.0310307	RPL35P5
ENSG00000225614	70.5447	-0.31	0.118448	-2.92533	0.00344093	0.0310307	ZNF469
ENSG00000183696	1118.25	0.361956	0.118493	2.92477	0.00344706	0.0310572	UPP1
ENSG00000214290	195.762	-0.284678	0.0985731	-2.9242	0.00345339	0.0310973	COLCA2
ENSG00000106025	656.954	-0.244579	0.0841237	-2.92208	0.00347702	0.0312931	TSPAN12
ENSG00000100139	2518.35	0.219441	0.0751017	2.92147	0.0034838	0.0313372	MICALL1
ENSG00000073578	4325.27	-0.198547	0.068126	-2.92094	0.00348981	0.0313743	SDHA
ENSG00000228283	74.4682	0.320441	0.109338	2.92061	0.00349346	0.0313901	KATNBL1P6
ENSG00000043039	395.004	0.248479	0.0848259	2.91957	0.00350513	0.031478	BARX2
ENSG00000114686	1506.78	0.165823	0.0569208	2.91911	0.0035103	0.0315074	MRPL3
ENSG00000105821	704.979	0.183033	0.0628006	2.91854	0.0035167	0.0315477	DNAJC2
ENSG00000205076	1160.87	0.370963	0.113834	2.91707	0.00353339	0.0316804	LGALS7
ENSG00000156504	510.225	-0.23153	0.0793549	-2.91684	0.00353593	0.0316861	FAM122B
ENSG00000141560	427.177	-0.285838	0.0976968	-2.9166	0.00353869	0.0316937	FN3KRP
ENSG00000176170	416.52	0.319662	0.109935	2.91638	0.00354115	0.0316986	SPHK1
ENSG00000143753	639.363	0.246115	0.0846387	2.91602	0.00354533	0.031719	DEGS1
ENSG00000173402	2861.35	-0.173144	0.0593861	-2.91566	0.00354942	0.0317385	DAG1
ENSG00000099901	717.273	0.195102	0.0671072	2.91544	0.00355183	0.0317429	RANBP1
ENSG00000196531	7206.82	0.171908	0.0590139	2.91378	0.00357081	0.0318954	NACA
ENSG00000115902	403.258	0.309184	0.105574	2.91274	0.00358277	0.0319507	SLC1A4
ENSG00000127947	1344.12	0.256176	0.0877659	2.91289	0.00358095	0.0319507	PTPN12
ENSG00000215458	105.945	-0.34304	0.117949	-2.91274	0.00358267	0.0319507	AP001053.11
ENSG00000137709	37.7524	-0.334454	0.118207	-2.91166	0.00359517	0.0320441	POU2F3
ENSG00000183011	582.389	0.203781	0.0701998	2.91042	0.00360944	0.032154	LSMD1
ENSG00000099810	673.348	0.204896	0.0705842	2.91023	0.00361161	0.0321561	MTAP
ENSG00000004534	1310.72	0.158674	0.0545105	2.91	0.00361432	0.032163	RBM6
ENSG00000269990	93.985	-0.329856	0.112092	-2.90946	0.00362052	0.0322009	CTD-3074O7.12
ENSG00000145247	1204.76	0.208922	0.0718952	2.90919	0.00362371	0.032212	OCIAD2
ENSG00000136155	3472.31	0.287492	0.098857	2.90876	0.00362865	0.0322387	SCEL
ENSG00000203401	122.906	-0.26873	0.11217	-2.90719	0.0036469	0.0323765	AC009061.1
ENSG00000168395	278.712	-0.282326	0.0962667	-2.90709	0.00364806	0.0323765	ING5
ENSG00000114650	2130.82	-0.233655	0.0803571	-2.90653	0.00365463	0.0324175	SCAP
ENSG00000044115	17288.5	0.105362	0.0362582	2.90597	0.00366113	0.0324374	CTNNA1
ENSG00000007944	427.578	-0.234779	0.0806725	-2.90592	0.00366175	0.0324374	MYLIP
ENSG00000261786	182.611	-0.326355	0.117094	-2.90584	0.00366272	0.0324374	RP4-555D20.2
ENSG00000100994	9305.43	-0.206431	0.071179	-2.90491	0.00367356	0.032516	PYGB
ENSG00000146233	92.5002	-0.293458	0.10145	-2.90462	0.00367698	0.032529	CYP39A1
ENSG00000050405	7174.48	0.16882	0.0580943	2.90445	0.00367897	0.0325292	LIMA1
ENSG00000111713	7.32045	-0.23168	0.092396	-2.90373	0.00368742	0.0325866	GYS2
ENSG00000130414	1868.48	-0.130163	0.0448755	-2.90306	0.0036954	0.0326398	NDUFA10
ENSG00000110195	460.244	-0.226655	0.0780855	-2.90288	0.00369752	0.0326411	FOLR1
ENSG00000108523	1832.34	-0.116148	0.0399972	-2.90262	0.00370054	0.0326437	RNF167
ENSG00000106266	502.972	-0.230572	0.0793617	-2.90252	0.00370174	0.0326437	SNX8
ENSG00000075420	1974.31	0.209975	0.0724681	2.9021	0.00370674	0.0326705	FNDC3B
ENSG00000147155	1768.1	0.198384	0.0684664	2.90107	0.00371895	0.0327607	EBP
ENSG00000169180	1994	0.121812	0.0420117	2.90064	0.00372403	0.032788	XPO6
ENSG00000164402	1189.46	-0.149021	0.0513909	-2.90036	0.00372731	0.0327996	2008-09-01
ENSG00000120008	1446.66	-0.131838	0.0454892	-2.89989	0.00373298	0.032832	WDR11
ENSG00000214856	18.3224	0.352254	0.110406	2.89877	0.00374632	0.0329194	KRT16P1
ENSG00000166226	3178.99	0.208488	0.0719471	2.89872	0.00374688	0.0329194	CCT2
ENSG00000112964	133.403	-0.327079	0.115562	-2.89791	0.00375664	0.0329878	GHR
ENSG00000163682	126.911	0.292675	0.101586	2.89763	0.00375998	0.0329996	RPL9
ENSG00000186648	6.67143	-0.225338	0.0940668	-2.89478	0.00379422	0.0332826	LRRC16B
ENSG00000153923	50.3331	0.359465	0.116731	2.89444	0.0037984	0.0333017	CLCA3P
ENSG00000175741	183.886	0.26159	0.0907026	2.89364	0.00380807	0.0333688	RWDD4P2
ENSG00000176871	1948.62	0.183092	0.063314	2.89266	0.00381998	0.0334555	WSB2
ENSG00000105135	1636.56	-0.231441	0.0801502	-2.89123	0.00383732	0.0335544	ILVBL
ENSG00000154269	195.162	-0.288249	0.101354	-2.89125	0.00383714	0.0335544	ENPP3
ENSG00000165521	21.4232	-0.33554	0.115047	-2.89133	0.00383617	0.0335544	EML5
ENSG00000187325	284.223	-0.271816	0.0939765	-2.89071	0.00384373	0.0335927	TAF9B
ENSG00000226084	1557.4	0.212291	0.073515	2.88876	0.00386769	0.0337488	RP4-706A16.3
ENSG00000148218	1193.42	-0.16288	0.0563155	-2.88909	0.00386364	0.0337488	ALAD
ENSG00000112118	831.33	-0.242007	0.0837188	-2.88883	0.00386684	0.0337488	MCM3
ENSG00000141699	1092.39	-0.129701	0.0448755	-2.8882	0.00387451	0.0337906	FAM134C
ENSG00000159166	2984.45	0.212916	0.0737203	2.88585	0.00390362	0.0340266	LAD1
ENSG00000113248	59.3909	0.338178	0.116604	2.8839	0.00392778	0.0341914	PCDHB15
ENSG00000184979	95.7539	0.329242	0.112986	2.88415	0.00392473	0.0341914	USP18
ENSG00000159131	1817.42	0.131689	0.0456956	2.88383	0.0039287	0.0341914	GART
ENSG00000188243	281.653	0.315577	0.109456	2.88361	0.0039314	0.034197	COMMD6
ENSG00000198929	132.126	-0.298975	0.104544	-2.88191	0.00395278	0.0343649	NOS1AP
ENSG00000175550	930.63	0.235003	0.0814746	2.88169	0.00395551	0.0343708	DRAP1
ENSG00000187210	1128.33	-0.212955	0.074117	-2.88147	0.00395821	0.0343762	GCNT1
ENSG00000067064	4417.43	0.306829	0.10613	2.88037	0.00397205	0.0344784	IDI1
ENSG00000137942	2044.98	-0.166931	0.0580718	-2.87745	0.00400898	0.0347808	FNBP1L
ENSG00000237149	75.0666	-0.335827	0.115418	-2.87636	0.00402288	0.0348831	ZNF503-AS2
ENSG00000007080	1315.64	0.23884	0.0829357	2.87565	0.00403198	0.0349438	CCDC124
ENSG00000214078	963.459	-0.209367	0.0730052	-2.8748	0.0040428	0.0350193	CPNE1
ENSG00000163386	317.851	0.229622	0.0798102	2.87447	0.0040471	0.0350383	NBPF10
ENSG00000207425	24.4689	-0.33269	0.118229	-2.87369	0.00405708	0.0351065	Y_RNA
ENSG00000160959	555.149	-0.258683	0.0898426	-2.87309	0.00406474	0.0351544	LRRC14
ENSG00000170390	6.70323	-0.254156	0.0938543	-2.87213	0.00407712	0.0352431	DCLK2
ENSG00000164603	328.056	-0.239307	0.0832997	-2.87161	0.00408389	0.0352833	C7orf60
ENSG00000182107	2432.42	0.140415	0.0489115	2.87019	0.00410224	0.0354234	TMEM30B
ENSG00000100412	5170.06	-0.209687	0.0732733	-2.86937	0.00411288	0.0354969	ACO2
ENSG00000145949	30.4322	-0.338317	0.118138	-2.86876	0.00412084	0.035547	MYLK4
ENSG00000235363	136.746	0.340368	0.117957	2.86859	0.00412308	0.0355479	SNRPGP10
ENSG00000188039	880.061	-0.282899	0.0995225	-2.86804	0.00413017	0.0355906	NWD1
ENSG00000049323	301.558	0.274812	0.0956125	2.86745	0.00413797	0.0356393	LTBP1
ENSG00000131203	278.81	0.314818	0.110217	2.867	0.00414383	0.0356423	IDO1
ENSG00000185262	1199.86	0.238983	0.0832299	2.86684	0.00414588	0.0356423	UBALD2
ENSG00000164022	1203.8	0.175929	0.061427	2.86717	0.00414166	0.0356423	AIMP1
ENSG00000119318	4258.32	0.153096	0.0534191	2.86677	0.0041469	0.0356423	RAD23B
ENSG00000169203	20.6964	0.332522	0.117161	2.8656	0.00416223	0.0357508	RP11-231C14.4
ENSG00000185507	295.925	0.274482	0.0952664	2.86485	0.00417205	0.0357508	IRF7
ENSG00000148606	666.737	0.199378	0.0697257	2.86484	0.00417217	0.0357508	POLR3A
ENSG00000023734	2471.27	0.196588	0.0686795	2.86482	0.00417241	0.0357508	STRAP
ENSG00000182022	1071.93	0.174318	0.0608576	2.86482	0.00417243	0.0357508	CHST15
ENSG00000076864	147.886	-0.305712	0.114433	-2.86483	0.00417231	0.0357508	RAP1GAP
ENSG00000047849	3467.89	0.203727	0.0710242	2.86328	0.0041928	0.0358883	MAP4
ENSG00000058262	7085.23	0.11159	0.0389933	2.86332	0.00419229	0.0358883	SEC61A1
ENSG00000066739	685.473	-0.220324	0.0769919	-2.86295	0.00419716	0.0359071	ATG2B
ENSG00000135924	1692.62	-0.185281	0.0647115	-2.86261	0.00420167	0.0359091	DNAJB2
ENSG00000228192	8.87063	-0.30903	0.102059	-2.86261	0.00420172	0.0359091	RP11-342M1.3
ENSG00000001084	7040.87	-0.235451	0.0826219	-2.86226	0.0042063	0.0359113	GCLC
ENSG00000125744	223.135	-0.2693	0.0942845	-2.86229	0.00420588	0.0359113	RTN2
ENSG00000167088	587.983	0.250352	0.0877796	2.86098	0.00422334	0.0360383	SNRPD1
ENSG00000092036	220.023	-0.254503	0.0892362	-2.86021	0.00423358	0.0361072	HAUS4
ENSG00000126460	297.401	-0.219366	0.0764851	-2.8592	0.00424707	0.0362036	PRRG2
ENSG00000077549	4457.02	0.109409	0.0382861	2.85861	0.00425499	0.0362339	CAPZB
ENSG00000171735	409.796	-0.236057	0.0829257	-2.85871	0.00425366	0.0362339	CAMTA1
ENSG00000137404	87.9561	-0.31514	0.112396	-2.85744	0.00427068	0.0363489	NRM
ENSG00000229932	1133.72	0.146652	0.0513527	2.85658	0.00428235	0.0364295	YWHAZP3
ENSG00000127824	1873.31	0.204198	0.0715172	2.85543	0.0042978	0.0365423	TUBA4A
ENSG00000067066	1296.59	-0.150516	0.0526898	-2.85483	0.00430605	0.0365937	SP100
ENSG00000088899	2530.51	-0.202751	0.071057	-2.85454	0.0043099	0.0366022	LZTS3
ENSG00000054690	799.943	-0.215376	0.0761447	-2.85443	0.00431146	0.0366022	PLEKHH1
ENSG00000067182	3899.78	0.202696	0.0709164	2.85377	0.00432032	0.0366587	TNFRSF1A
ENSG00000088812	3755.23	-0.136258	0.0477489	-2.85302	0.00433058	0.036727	ATRN
ENSG00000173264	571.601	-0.236939	0.0829864	-2.85283	0.00433319	0.0367304	GPR137
ENSG00000184908	24.0385	-0.295161	0.114519	-2.85247	0.00433813	0.0367536	CLCNKB
ENSG00000167656	184.889	0.342345	0.116799	2.85181	0.00434713	0.036811	LY6D
ENSG00000267221	13.8451	-0.285919	0.108318	-2.85129	0.00435424	0.0368524	CTD-2132N18.2
ENSG00000150753	4175.91	0.139208	0.0488615	2.85086	0.00436011	0.0368701	CCT5
ENSG00000089127	768.303	-0.256168	0.0898172	-2.85081	0.00436078	0.0368701	OAS1
ENSG00000142794	141.066	-0.282628	0.0991189	-2.85065	0.00436298	0.0368701	NBPF3
ENSG00000214391	92.1196	0.292481	0.102636	2.85042	0.00436621	0.0368783	RP11-121L10.3
ENSG00000187097	700.52	0.185844	0.065319	2.85026	0.0043684	0.0368783	ENTPD5
ENSG00000235884	11.2625	0.298221	0.100108	2.84982	0.00437436	0.0369099	LINC00941
ENSG00000198001	360.154	0.209784	0.0736247	2.84908	0.00438452	0.036972	IRAK4
ENSG00000156802	670.43	-0.254338	0.0896479	-2.84897	0.00438617	0.036972	ATAD2
ENSG00000116977	5144.02	-0.227525	0.0802266	-2.84811	0.004398	0.0370529	LGALS8
ENSG00000162636	305.65	-0.265666	0.0934883	-2.84716	0.00441112	0.037107	FAM102B
ENSG00000183722	57.6136	-0.31318	0.113882	-2.84732	0.00440895	0.037107	LHFP
ENSG00000212694	99.9559	-0.31411	0.114621	-2.84724	0.00440996	0.037107	AC084018.1
ENSG00000196323	1059.27	-0.223733	0.0786968	-2.84688	0.00441493	0.0371203	ZBTB44
ENSG00000135116	22.8142	0.350206	0.112278	2.84663	0.0044184	0.0371307	HRK
ENSG00000019144	372.676	-0.261116	0.0926983	-2.84536	0.00443618	0.0372612	PHLDB1
ENSG00000243836	221.763	0.32665	0.115089	2.84387	0.00445699	0.0373651	WDR86-AS1
ENSG00000214110	707.201	0.287824	0.100869	2.84383	0.00445755	0.0373651	LDHAP4
ENSG00000189058	201.427	-0.227282	0.0801614	-2.84414	0.00445312	0.0373651	APOD
ENSG00000134690	99.8992	-0.321338	0.116481	-2.84411	0.0044535	0.0373651	CDCA8
ENSG00000037637	673.605	-0.170684	0.0600525	-2.84345	0.00446286	0.0373908	FBXO42
ENSG00000250321	55.9604	0.315344	0.108117	2.84235	0.0044782	0.0375004	RP11-478C6.4
ENSG00000235888	16.0864	0.338749	0.105446	2.84172	0.00448713	0.0375563	AF064858.8
ENSG00000091140	3060.18	-0.15417	0.0542766	-2.84153	0.00448982	0.0375598	DLD
ENSG00000185875	249.582	-0.290907	0.101334	-2.84137	0.00449207	0.0375598	THNSL1
ENSG00000081026	1043.77	-0.193256	0.0679843	-2.84075	0.00450081	0.0376139	MAGI3
ENSG00000227036	1898.37	0.241608	0.0852077	2.84026	0.00450774	0.0376177	LINC00511
ENSG00000135093	310.737	-0.208553	0.0737987	-2.84023	0.00450805	0.0376177	USP30
ENSG00000119969	70.4438	-0.331352	0.116875	-2.84026	0.00450768	0.0376177	HELLS
ENSG00000155438	649.167	0.209015	0.0738779	2.83913	0.00452368	0.0376946	NIFK
ENSG00000141026	294.979	-0.196772	0.0696676	-2.8392	0.00452266	0.0376946	MED9
ENSG00000183779	1145.35	-0.279806	0.0991691	-2.8391	0.00452407	0.0376946	ZNF703
ENSG00000108924	27.6732	-0.306061	0.115709	-2.83838	0.00453429	0.0377607	HLF
ENSG00000183018	321.111	-0.310154	0.113032	-2.83731	0.00454948	0.0378683	SPNS2
ENSG00000161647	46.5951	0.332419	0.11837	2.83614	0.0045662	0.0379694	MPP3
ENSG00000137168	506.35	0.263292	0.0930473	2.83625	0.00456472	0.0379694	PPIL1
[truncated: 249 more rows]

## Sheet: ST8
Table S8:Functional enrichments in genes significantly upregulated by IL-6/IL-6Rα in Biological Process (Gene Ontology)
GO-term	description	count in network	strength	false discovery rate	Genes
G0:0038172	Interleukin-33-mediated signaling pathway	3 of 3	1.32	0.0457	IL33,IL1RL1,IL1RAP
GO:0002826	Negative regulation of t-helper 1 type immune response	4 of 7	1.08	0.0324	IL33, IL1RL 1, ILAR, JAK3
GO:0006564	L-serine biosynthetic process.	4 of 7	1.08	0.0324	PSAT1,PSPH,SHMT2,PHDGDH
GO:0006868	Glutamine transport	4 of 8	1.02	0.0431	SLC1A4,SLC1A5, SLC38A1, SLC38A2
GO:0070475	rRNA base methylation	4 of 8	1.02	0.0431	EMA1, NSUN5, NOP2,WBSCR22

## Sheet: ST9
Table S9: IL-6/IL6-Rα Gene signature expression in response to Olamkicipt and Tocilizumab
	Sample#	Control	IL-6+IL-6Rα	Olamkicept+IL-6+IL-6Rα	Tocilizumab+IL-6+IL-6Rα
S100A9	Sample1	13984.1	17641.2	13818.2	17487.2
	Sample2	13408.1	22773.8	17042.1	17974.6
	Sample3	13424.5	22999.3	14763.9	19439.9
	Sample4	11598.8	23922.7	12789.6	13751.2
	Sample5	12150.7	21586.9	12043.5	14548.6
	Sample6	24706.5	39099.8	23948.3	23381.3
SERPINB1	Sample1	9212.67	16539.1	10474.3	12800.6
	Sample2	7377.66	11567	7346.74	8429.94
	Sample3	8954.92	14418.1	9944.35	10667.4
	Sample4	6736.06	13861.3	7054.43	9118.29
	Sample5	8907.49	12949.3	8826.97	9106.76
	Sample6	6696.44	11273.4	5998.21	6769.66
CLCA2	Sample1	3841.81	5588.76	4402.47	4949.79
	Sample2	3965.58	6109.89	5032.56	4839.6
	Sample3	2590.34	4347.28	3029.04	3531.17
	Sample4	4007.04	6677.3	4664.9	6530.4
	Sample5	4371.01	6575.9	4445.49	5118.28
	Sample6	3706.55	7205.24	3723.71	4463.98
IFITM3	Sample1	3106.13	4379.64	2789.01	3161.59
	Sample2	3254.49	8105.38	4258.58	4650.64
	Sample3	2670.32	4644.79	3063.99	3880.59
	Sample4	1842.04	4633.68	2310.22	2566.57
	Sample5	1867.71	3549	1752.91	2496.53
	Sample6	2192.97	5020.39	2104.19	2850.68
LRG1	Sample1	2554.8	3885.22	2512.68	2705.82
	Sample2	1611.11	5395.03	2356.32	2970
	Sample3	2734.47	4464.67	2663.13	3176.06
	Sample4	3374.01	6814.17	3171.45	5510.33
	Sample5	2344.61	4081.59	2322.72	2776.78
	Sample6	1972.24	5369.54	1795.4	2745.57

## Sheet: ST10
Table S10: Description of the Study population
	Indurain/Norm		ATLANTIS
Tissue	Bronchial		Nasal
Disease	Control	Asthma	Control	Asthma
#N	66	77	57	361
Age N	39.4±17.8	47.3±12.7	45.5±13.3	43.8±13.2
Male N (%)	39 (59%)	40 (51%)	27(47%)	149 (70%)
Current smokers N	29	18	0	16
ICS users N (%)	0	49(63%)	0	95 (26.3%)
Blood eosinophils (%)	2.8±1.5	4±2.7	0.8±2.3	5.5±14.3
FEV1(% predicted)	100.23±12	82.6±17.3	101±11.5	83±17.2
FEV1.FVC (%)	0.82±0.04	0.8±0.03	0.96±0.05	0.85±0.12
BMI(kg/m2)	23.9±3.9	27±4.9	26±4.09	27±5.43
(%) The percentage of individuals out of the total number

[truncated: 2 more sheets: ST11, ST12]
